# Supplementary material for: Molecular Insights into the Accelerated Sprouting of and Apical Dominance Release in Potato Tubers Subjected to Post-Harvest Heat Stress
Source: Int J Mol Sci. 2024 Jan 30;25(3):1699. doi: 10.3390/ijms25031699 (PMC10855572; doi:10.3390/ijms25031699)
Supplement: Supplementary file 1 [file ijms-25-01699-s001.zip › Supplementary Tables.xlsx]

## Sheet: Table S1
Table S1. DEGs identified in the apical bud meristematic tissue of tubers across various durations of HS treatment. The mean TPM (Transcripts Per Million) values corresponding to these genes are provided in Table S1.
gene_id	mfuzz_cluster.cluster	A0	A3	A6	A9	A12	A15	A18	anno1	anno2	anno3
Soltu.DM.10G023680.1	6	14.2116	14.2665	12.8132	16.7488	23.8289	31.1882	30.2957	Lung seven transmembrane receptor family protein	AT5G18520.1	(7TM1)
Soltu.DM.03G003110.1	6	2.00998	4.81404	1.60168	4.78811	3.60338	21.7021	16.978	AMP-dependent synthetase and ligase family protein	AT1G21540.1	(AAE9)
Soltu.DM.09G028630.1	5	6.45473	7.85554	5.79566	14.6683	7.4113	8.10315	7.32119	Protein kinase superfamily protein	AT3G24190.1	(ABC1K6)
Soltu.DM.01G046600.1	2	11.8262	6.71995	5.72835	7.1328	7.04479	5.96715	5.97124	Transcriptional regulator of RNA polII, SAGA, subunit domain containing protein	AT4G33890.1	(ADA1B)
Soltu.DM.03G032040.1	4	11.2298	10.1321	7.69782	8.03049	7.86249	4.69977	4.58471	Transcriptional regulator of RNA polII, SAGA, subunit domain containing protein	AT2G24530.1	(ADA1E)
Soltu.DM.10G026610.1	1	14.7202	38.9044	45.1034	34.516	33.5579	22.3661	18.039	bZIP transcription factor family protein	AT5G06950.1	(AHBP-1B)
Soltu.DM.02G033970.1	3	22.4859	8.83693	13.3151	12.8097	10.5457	10.5755	28.7733	conserved hypothetical protein	AT3G27250.1	(AITR1)
Soltu.DM.08G007240.1	5	16.9609	24.5396	23.7964	28.0842	29.6336	37.7532	35.7025	Transducin/WD40 repeat-like superfamily protein	AT3G56900.1	(ALADIN)
Soltu.DM.04G037000.2	1	549.749	578.74	585.179	501.156	662.37	372.28	205.633	Alba DNA/RNA-binding protein	AT1G76010.1	(ALBA1)
Soltu.DM.02G005900.1	1	3.50785	8.23904	4.67162	6.90084	5.90792	4.55818	3.72719	2-oxoglutarate (2OG) and Fe(II)-dependent oxygenase superfamily protein	AT2G17970.1	(ALKBH9B)
Soltu.DM.02G023950.1	4	39.9777	40.4363	40.1886	30.6882	23.4061	13.9953	12.4223	2-oxoglutarate (2OG) and Fe(II)-dependent oxygenase superfamily protein	AT2G17970.1	(ALKBH9B)
Soltu.DM.11G002450.1	2	186.339	96.6187	87.9221	100.3	93.7848	97.7101	89.2184	ALWAYS EARLY	AT5G37720.1	(ALY4)
Soltu.DM.01G033730.4	5	8.3399	14.9761	12.1874	19.7858	16.3732	15.6411	12.8764	Major facilitator superfamily protein	AT4G00370.1	(ANTR2)
Soltu.DM.05G022550.1	3	2.98659	8.55648	3.07795	2.97815	2.82978	2.60324	12.4189	phosphatase 2C5	AT2G30020.1	(AP2C1)
Soltu.DM.01G049590.2	5	93.6873	181.059	77.6664	185.19	287.829	290.927	72.9634	Glucose-1-phosphate adenylyltransferase family protein	AT4G39210.1	(APL3)
Soltu.DM.08G023050.2	5	8.44419	13.5398	15.5942	56.971	17.5721	29.5266	26.0645	CheY-like two-component responsive regulator family protein	AT4G18020.1	(APRR2)
Soltu.DM.06G018400.1	3	13.2178	14.6483	11.7469	26.2797	17.2523	23.2083	37.4589	CheY-like two-component responsive regulator family protein	AT4G18020.1	(APRR2)
Soltu.DM.07G026620.1	4	79.0991	58.358	60.8385	63.0159	44.477	35.8564	23.5255	Co-chaperone GrpE family protein	AT4G26780.1	(AR192)
Soltu.DM.12G021450.1	4	213.874	183.394	186.163	172.975	157.619	87.6472	41.1559	Co-chaperone GrpE family protein	AT4G26780.1	(AR192)
Soltu.DM.03G035890.1	1	6.45273	13.6566	13.1644	7.35632	12.244	13.4846	2.80177	actin binding protein family	AT1G52080.1	(AR791)
Soltu.DM.08G000200.1	6	0.0126037	0.0278865	0.0477	0.171094	0.665373	6.00061	6.5899	Subtilase family protein	AT5G67360.1	(ARA12)
Soltu.DM.02G027920.2	2	16.7292	11.4666	8.4385	7.42699	7.46057	6.49012	12.3368	Subtilase family protein	AT5G67360.1	(ARA12)
Soltu.DM.04G032890.1	4	10.5013	13.8196	8.51374	5.13337	7.53228	6.93995	6.98135	Subtilase family protein	AT5G67360.1	(ARA12)
Soltu.DM.07G021110.1	2	82.6506	45.4733	56.4983	54.3944	45.3897	46.6898	56.3223	Ras-related small GTP-binding family protein	AT1G06400.1	(ARA-2)
Soltu.DM.02G028230.2	3	11.5249	18.5209	16.3414	13.5348	21.8806	28.5354	47.48	Ras-related small GTP-binding family protein	AT1G70490.1	(ARFA1D)
Soltu.DM.10G013040.1	6	51.9552	57.6405	63.2002	77.0999	95.7233	146.192	156.416	conserved hypothetical protein	AT5G09570.1	(AT12CYS-2)
Soltu.DM.05G004730.1	6	4.49442	2.36134	1.69691	2.75543	3.25583	9.75696	7.95936	DUF4228 domain containing protein	AT2G01340.1	(At17.1)
Soltu.DM.05G004740.1	6	15.6071	6.34171	9.18825	10.0606	14.5266	21.1565	18.9007	DUF4228 domain containing protein	AT2G01340.1	(At17.1)
Soltu.DM.02G026680.1	3	5.31751	5.09374	7.02215	5.09377	6.40927	6.42683	15.6494	DUF4228 domain containing protein	AT2G01340.1	(At17.1)
Soltu.DM.05G004750.1	3	11.3148	8.60952	10.9641	10.2873	15.4241	20.6605	49.0537	DUF4228 domain containing protein	AT2G01340.1	(At17.1)
Soltu.DM.04G000060.1	3	0.66887	0.982521	0.974715	1.15454	1.17448	2.75241	4.21993	Matrixin family protein	AT1G24140.1	(AT3-MMP)
Soltu.DM.04G000050.1	3	4.14826	4.8585	3.50857	4.34337	3.78592	5.00922	9.88308	Matrixin family protein	AT1G24140.1	(AT3-MMP)
Soltu.DM.03G033430.1	5	210.901	377.557	415.521	365.784	460.194	458.166	257.297	Transducin/WD40 repeat-like superfamily protein	AT1G18080.1	(ATARCA)
Soltu.DM.01G006820.1	1	12.4922	21.0496	27.4248	20.76	21.918	16.4577	11.3224	Ku70-binding family protein	AT3G03420.1	(ATATP23)
Soltu.DM.03G003280.1	2	44.6656	20.225	26.5058	45.2529	28.5763	17.4383	23.2469	Transmembrane amino acid transporter family protein	AT2G42005.1	(ATAVT3B)
Soltu.DM.02G022520.1	4	6.2723	5.78313	4.2965	6.18008	5.0312	3.47217	3.14601	Transmembrane amino acid transporter family protein	AT2G42005.1	(ATAVT3B)
Soltu.DM.02G009040.2	4	153.418	129.528	93.766	154.007	93.0687	73.5459	65.9556	Transmembrane amino acid transporter family protein	AT3G30390.1	(ATAVT6)
Soltu.DM.02G030410.2	4	30.1773	30.347	24.2656	28.2176	29.1897	17.9747	15.2582	Transmembrane amino acid transporter family protein	AT3G30390.1	(ATAVT6)
Soltu.DM.05G022370.1	2	13.9056	2.11636	0.548821	1.32488	3.39043	4.20687	2.25163	Transmembrane amino acid transporter family protein	AT3G56200.1	(ATAVT6C)
Soltu.DM.06G010580.1	1	19.0048	21.3069	32.9622	12.1201	8.57557	3.12744	1.86067	Transmembrane amino acid transporter family protein	AT3G56200.1	(ATAVT6C)
Soltu.DM.01G051340.1	4	3.10738	2.94347	2.24891	2.00731	2.01228	1.20257	0.598219	Protein phosphatase 2A regulatory B subunit family protein	AT3G09880.1	(ATB' BETA)
Soltu.DM.09G030790.2	5	1.78896	10.9414	10.2643	8.83164	13.9893	13.9523	11.2273	NAD(P)-linked oxidoreductase superfamily protein	AT1G60710.1	(ATB2)
Soltu.DM.09G030770.1	5	3.51861	2.90598	5.88428	4.74589	4.40091	11.1192	3.37916	NAD(P)-linked oxidoreductase superfamily protein	AT1G60710.1	(ATB2)
Soltu.DM.09G031130.1	1	24.4034	28.6625	27.6158	18.8963	21.8654	16.7187	12.641	NAD(P)-linked oxidoreductase superfamily protein	AT1G60710.1	(ATB2)
Soltu.DM.02G002820.1	3	16.6249	6.003	5.08245	18.413	8.903	12.1632	21.1291	FAD-binding Berberine family protein	AT4G20840.1	(ATBBE21)
Soltu.DM.02G018960.1	2	26.4541	9.75817	8.20892	9.71133	5.21065	0.628357	2.07717	FAD-binding Berberine family protein	AT4G20860.1	(ATBBE22)
Soltu.DM.09G026100.1	6	1.61494	1.39982	1.87403	2.67569	3.37305	6.60218	9.08198	Target SNARE coiled-coil domain protein	AT4G14455.1	(ATBET12)
Soltu.DM.08G025360.1	6	0.292535	0.096118	0.147223	0.148265	0.0590737	6.1622	2.16622	Glycosyl hydrolases family 32 protein	AT1G12240.1	(ATBETAFRUCT4)
Soltu.DM.03G036480.1	6	0.175692	0.288021	0.198497	0.271982	0.381738	4.86727	5.1894	Glycosyl hydrolases family 32 protein	AT3G13790.1	(ATBFRUCT1)
Soltu.DM.08G008810.3	4	28.5364	31.7216	23.2755	20.2648	24.4033	14.376	5.49976	beta-fructofuranosidase	AT3G13790.1	(ATBFRUCT1)
Soltu.DM.06G022370.1	6	0.509226	1.39621	1.09779	1.53744	1.62087	5.0443	3.33322	DZC (Disease resistance/zinc finger/chromosome condensation-like region) domain containing protein	AT3G14000.1	(ATBRXL2)
Soltu.DM.12G024410.1	6	0.208596	1.31464	1.06358	1.07831	2.37377	4.08887	4.48423	CCCH-type zinc finger family protein	AT2G02160.1	(ATC3H17)
Soltu.DM.01G003710.1	4	165.131	176.193	125.69	116.931	117.59	49.1841	24.3116	CCCH-type zinc finger family protein	AT2G02160.1	(ATC3H17)
Soltu.DM.01G046930.1	3	35.9532	20.2456	21.3736	23.0104	17.4456	23.2579	46.5334	cinnamyl alcohol dehydrogenase	AT3G19450.1	(ATCAD4)
Soltu.DM.07G001980.1	6	0.299238	2.05673	4.44087	5.60717	15.1368	58.1052	47.3471	CAP (Cysteine-rich secretory proteins, Antigen 5, and Pathogenesis-related 1 protein) superfamily protein	AT4G25780.1	(ATCAPE2)
Soltu.DM.01G045930.1	2	6.98013	1.94988	2.83184	4.13821	1.03762	4.22438	1.77651	CAP (Cysteine-rich secretory proteins, Antigen 5, and Pathogenesis-related 1 protein) superfamily protein	AT4G33720.1	(ATCAPE3)
Soltu.DM.01G045970.1	2	20.5921	4.78971	5.61533	8.86055	3.1913	15.1137	8.10477	CAP (Cysteine-rich secretory proteins, Antigen 5, and Pathogenesis-related 1 protein) superfamily protein	AT4G33720.1	(ATCAPE3)
Soltu.DM.09G007020.1	5	3.72807	1.38431	1.4094	3.25487	0.782886	32.1359	2.70158	basic pathogenesis-related protein	AT4G33720.1	(ATCAPE3)
Soltu.DM.02G012040.1	3	46.304	35.8372	41.2289	71.6309	70.3153	94.2574	166.607	Cysteine proteinases superfamily protein	AT1G02305.1	(ATCATHB2)
Soltu.DM.09G004290.1	3	1.16894	1.52989	1.06395	3.87022	3.12187	5.70703	12.6676	Nucleotide-diphospho-sugar transferases superfamily protein	AT5G03760.1	(ATCSLA09)
Soltu.DM.10G024740.1	3	1.42396	2.0975	1.44779	2.72696	1.73766	2.87967	5.35607	Nucleotide-diphospho-sugar transferases superfamily protein	AT5G03760.1	(ATCSLA09)
Soltu.DM.02G008570.1	5	1.90193	4.48838	3.96802	6.25739	9.22175	14.3024	11.4558	OBF binding protein	AT5G66940.1	(ATDOF5.8)
Soltu.DM.04G036470.1	5	2.12166	3.66148	2.30384	2.42242	5.38481	5.41665	5.5514	winged-helix DNA-binding transcription factor family protein	AT1G47870.1	(ATE2F2)
Soltu.DM.12G010100.1	2	5.31611	3.2231	2.34278	2.62561	1.91688	1.90321	1.54914	Helicase/SANT-associated, DNA binding protein	AT3G24870.1	(ATEAF1B)
Soltu.DM.06G007170.1	2	6.27284	0.838909	1.81086	0.884052	0.610457	0.317545	1.11621	Epidermal patterning factor proteins domain containing protein	AT4G37810.1	(ATEPFL2)
Soltu.DM.09G004110.1	1	60.6416	108.187	94.653	77.3128	89.1846	49.0189	30.757	DnaJ / Sec63 Brl domains-containing protein	AT1G79940.1	(ATERDJ2A)
Soltu.DM.09G008690.1	2	20.7162	12.9965	10.8729	13.5347	13.0563	9.30401	9.93781	DNAJ heat shock N-terminal domain-containing protein	AT3G08970.1	(ATERDJ3A)
Soltu.DM.01G024680.1	6	14.7724	10.2758	10.7534	18.2961	21.1183	34.7097	35.6956	DNAJ heat shock family protein	AT3G62600.1	(ATERDJ3B)
Soltu.DM.09G016260.2	6	0.192314	0.346679	0.177574	0.359195	0.570991	3.90925	3.28979	Actin binding Calponin homology (CH) domain-containing protein	AT5G48460.1	(ATFIM2)
Soltu.DM.01G042300.1	3	45.754	41.603	49.1649	49.3605	59.2292	73.1654	132.908	Ras-related small GTP-binding family protein	AT3G11730.1	(ATFP8)
Soltu.DM.06G012460.2	2	755.574	29.0094	28.3232	26.8247	28.1492	25.898	30.0925	autophagy 3 (APG3)	AT5G61500.1	(ATG3)
Soltu.DM.02G022840.1	4	59.6311	75.8062	49.002	53.4001	49.8503	34.6816	30.0806	Golgi-localized GRIP domain-containing protein	AT5G66030.1	(ATGRIP)
Soltu.DM.01G027130.1	6	7.44996	8.62892	7.57773	11.0808	24.1952	52.7216	53.4016	Protein of unknown function, DUF642	AT3G08030.1	(ATHA2-1)
Soltu.DM.02G013590.2	5	122.172	165.664	121.486	97.7795	227.399	268.713	214.698	Protein of unknown function, DUF642	AT2G34510.1	(ATHB-1)
Soltu.DM.02G031850.1	4	25.9493	21.6783	17.3435	17.4179	18.0708	11.6883	2.07194	Homeobox-leucine zipper protein family	AT1G69780.1	(ATHB13)
Soltu.DM.10G004210.1	3	3.40048	2.52517	3.11607	3.62444	4.86887	6.49355	9.8335	Thioredoxin superfamily protein	AT4G03520.1	(ATHM2)
Soltu.DM.12G002600.1	4	231.016	277.825	206.952	186.541	156.279	78.4045	37.7491	winged-helix DNA-binding transcription factor family protein	AT4G13980.1	(AT-HSFA5)
Soltu.DM.08G027190.1	2	59.7489	15.6395	21.2099	17.8479	15.8695	19.3386	25.3924	winged-helix DNA-binding transcription factor family protein	AT4G11660.1	(AT-HSFB2B)
Soltu.DM.01G041960.1	2	43.3413	12.5998	18.7328	21.3269	14.0706	12.2485	17.322	HSP20-like chaperones superfamily protein	AT4G10250.1	(ATHSP22.0)
Soltu.DM.07G023130.1	6	4.59896	4.26069	4.91783	5.25946	5.95125	9.33377	11.1305	Peptidase S24/S26A/S26B/S26C family protein	AT1G53530.1	(ATIMP1A)
Soltu.DM.11G026040.1	6	10.036	12.5821	13.3682	13.8253	15.7027	22.7745	25.0002	Aldolase-type TIM barrel family protein	AT1G79500.1	(AtkdsA1)
Soltu.DM.06G032920.1	4	1603.24	1569.5	1297.16	1421.44	1234.68	918.837	373.027	RNA-binding KH domain-containing protein	AT3G13230.1	(ATKH14)
Soltu.DM.03G035160.1	4	45.8464	36.4633	27.7703	32.8822	32.4732	25.2859	19.4767	Predicted eukaryotic LigT	AT3G16230.1	(ATKH15)
Soltu.DM.12G008610.1	1	19.9921	23.4195	22.007	19.05	15.4035	7.44906	7.44184	RNA-binding KH domain-containing protein	AT5G15270.1	(ATKH25)
Soltu.DM.02G009580.2	1	53.2995	65.1107	39.0941	46.2824	53.5759	41.1922	28.1809	RNA-binding KH domain-containing protein	AT5G15270.1	(ATKH25)
Soltu.DM.04G031770.1	1	100.974	138.283	113.962	103.017	107.262	59.2204	37.5673	RNA-binding KH domain-containing protein	AT1G51580.1	(ATKH4)
Soltu.DM.08G013620.1	4	225.534	206.895	154.912	143.1	128.307	85.3578	72.7387	KH domain-containing protein	AT2G25970.1	(ATKH8)
Soltu.DM.07G002830.1	5	0.917891	1.40226	1.40274	1.45774	3.84507	3.86089	1.35526	RING/U-box superfamily protein	AT5G05810.1	(ATL43)
Soltu.DM.01G014020.1	2	13.2043	9.03803	6.93305	9.26445	7.17802	8.02844	9.84105	DNA ligase IV	AT5G57160.1	(ATLIG4)
Soltu.DM.07G006810.1	4	62.0577	44.6674	33.2361	35.1608	25.9766	10.3803	5.39046	DNA ligase IV	AT5G57160.1	(ATLIG4)
Soltu.DM.07G006820.1	4	56.638	44.4049	32.5406	35.9403	27.541	18.3983	10.6211	DNA ligase IV	AT5G57160.1	(ATLIG4)
Soltu.DM.04G003800.1	4	101.564	108.374	88.6374	70.0607	61.6549	38.9753	35.0323	Microtubule associated protein (MAP65/ASE1) family protein	AT2G01910.1	(ATMAP65-6)
Soltu.DM.01G000120.1	4	43.624	48.9643	34.9755	25.9143	37.927	23.9491	18.5517	Microtubule associated protein (MAP65/ASE1) family protein	AT2G01910.1	(ATMAP65-6)
Soltu.DM.12G025650.1	6	0.199962	0.166685	0.219638	0.399852	0.715284	6.38333	8.67963	Mnd1 family protein	AT4G29170.1	(ATMND1)
Soltu.DM.03G027180.1	6	2.68294	2.971	2.67913	3.10095	3.95029	6.64722	7.10083	Integral membrane HPP family protein	AT3G47980.1	(ATNITR2;2)
Soltu.DM.09G025490.1	3	0.649378	0.658842	0.709675	3.14653	0.97618	1.51514	2.84421	endonuclease III	AT2G31450.1	(ATNTH1)
Soltu.DM.06G035080.3	5	1.96687	4.80015	4.44604	4.52274	5.12035	5.50266	7.30976	Mitochondrial import inner membrane translocase subunit Tim17/Tim22/Tim23 family protein	AT3G62880.1	(ATOEP16-4)
Soltu.DM.12G021620.1	4	14.6641	14.3696	10.176	12.2989	12.0903	9.13703	7.25772	ATPase, F1 complex, gamma subunit protein	AT4G04640.1	(ATPC1)
Soltu.DM.11G016370.1	4	23.497	28.7353	17.3112	20.8283	19.839	5.59995	4.22302	Phosphatidylinositol 3- and 4-kinase family protein	AT1G49340.1	(ATPI4K ALPHA)
Soltu.DM.11G016360.1	1	24.3773	41.5992	23.4191	27.6444	26.0433	12.3761	10.5986	Phosphatidylinositol 3- and 4-kinase family protein	AT1G49340.1	(ATPI4K ALPHA)
Soltu.DM.03G022540.1	1	61.9254	114.302	93.2204	62.9342	62.244	26.2811	23.6376	Phosphatidylinositol 3- and 4-kinase ;Ubiquitin family protein	AT5G24240.1	(AtPI4Kgamma3)
Soltu.DM.02G033380.1	4	15.9812	20.4084	12.7472	11.604	11.5035	8.92319	5.36127	Protein kinase superfamily protein	AT3G27580.1	(ATPK7)
Soltu.DM.08G027780.1	4	22.6377	23.362	22.4419	24.9211	16.4699	12.2553	20.0858	Haloacid dehalogenase-like hydrolase (HAD) superfamily protein	AT4G11570.1	(ATPYRP2)
Soltu.DM.08G000990.1	6	45.309	46.0808	42.6183	73.0914	91.7567	147.737	122.226	Hyaluronan / mRNA binding family	AT4G16830.1	(ATRGGA)
Soltu.DM.04G036930.1	3	0.220275	0.553188	0.312259	0.869028	0.460366	1.09231	14.0741	Subtilisin-like serine endopeptidase family protein	AT1G20160.1	(ATSBT5.2)
Soltu.DM.01G002330.1	3	1.70189	0.873826	0.848569	1.56782	2.30465	9.77121	19.1199	Subtilisin-like serine endopeptidase family protein	AT1G20160.1	(ATSBT5.2)
Soltu.DM.03G000460.1	4	19.0484	19.6451	16.7813	15.4757	16.2956	6.8826	6.33735	Sec23/Sec24 protein transport family protein	AT5G43670.1	(ATSEC23G)
Soltu.DM.11G019900.1	4	71.5085	64.4928	61.7526	63.6921	63.1298	41.9153	31.191	translocation protein-related	AT3G20920.1	(ATSEC62)
Soltu.DM.04G008960.1	4	146.48	114.04	93.1967	103	92.9573	62.6202	46.8158	PRP38 family protein	AT5G37370.1	(ATSRL1)
Soltu.DM.09G024750.2	1	3.37479	9.29565	5.93849	6.5412	6.91863	4.77176	3.12023	ATP-dependent RNA helicase, mitochondrial (SUV3)	AT4G14790.1	(ATSUV3)
Soltu.DM.03G033910.1	4	15.1622	18.8237	13.7644	12.8642	12.8274	7.19468	10.5943	C2 domain-containing protein	AT3G18370.1	(ATSYTF)
Soltu.DM.03G015270.4	2	13.1912	7.02242	4.58565	5.37869	6.58485	5.73982	4.48547	Haloacid dehalogenase-like hydrolase (HAD) superfamily protein	AT5G51460.1	(ATTPPA)
Soltu.DM.02G006720.1	4	106.92	95.0913	80.6409	77.0682	84.2508	48.2905	38.3216	U2 snRNP auxilliary factor, large subunit, splicing factor	AT4G36690.1	(ATU2AF65A)
Soltu.DM.02G025430.1	4	193.787	215.625	180.692	141.333	139.784	101.471	79.2081	U2 snRNP auxilliary factor, large subunit, splicing factor	AT4G36690.1	(ATU2AF65A)
Soltu.DM.04G035910.1	3	20.6445	26.859	27.5213	36.5007	46.3244	59.3755	90.7994	Ubiquitin-conjugating enzyme family protein	AT1G45050.1	(ATUBC2-1)
Soltu.DM.10G020590.2	1	59.0985	77.598	56.4535	44.8436	43.2932	14.9448	5.71096	centromere/kinetochore protein, putative (ZW10)	AT2G32900.1	(ATZW10)
Soltu.DM.10G020580.1	1	48.9598	97.5773	57.6471	52.68	47.4033	33.2901	17.6846	centromere/kinetochore protein, putative (ZW10)	AT2G32900.1	(ATZW10)
Soltu.DM.10G016680.1	6	17.0527	20.5024	25.3949	31.1799	43.198	91.5704	81.778	ATPase, F0/V0 complex, subunit C protein	AT4G34720.1	(AVA-P1)
Soltu.DM.10G016660.1	5	84.0802	98.8231	122.967	134.996	157.069	188.122	154.236	ATPase, F0/V0 complex, subunit C protein	AT4G34720.1	(AVA-P1)
Soltu.DM.03G031700.1	4	687.607	733.171	568.781	558.392	675.607	354.684	178.932	Inorganic H pyrophosphatase family protein	AT1G15690.1	(AVP1)
Soltu.DM.08G025250.1	6	0	0.091709	0.0540663	0.131572	0.607914	7.45695	4.82133	Bifunctional inhibitor/lipid-transfer protein/seed storage 2S albumin superfamily protein	AT4G12510.1	(AZI5)
Soltu.DM.08G025180.1	6	27.6396	19.4407	34.1751	48.0751	46.9308	119.94	138.284	extensin-like protein	AT4G12510.1	(AZI5)
Soltu.DM.02G019150.1	2	2.70915	1.44273	1.08196	1.68762	1.29959	2.00813	1.71655	S-locus lectin protein kinase family protein	AT4G21390.1	(B120)
Soltu.DM.07G005240.1	2	2.84995	1.57022	1.43795	1.73842	1.94725	1.9048	1.47717	S-locus lectin protein kinase family protein	AT4G21390.1	(B120)
Soltu.DM.07G018570.1	1	40.584	76.3783	41.2533	36.4855	75.1679	55.4715	17.1402	S-locus lectin protein kinase family protein	AT4G21390.1	(B120)
Soltu.DM.06G023230.1	2	3.09287	0.829068	1.10312	1.08792	1.05219	1.2704	0.678955	Mitochondrial substrate carrier family protein	AT1G79900.1	(BAC2)
Soltu.DM.06G014320.1	6	1.28769	1.95579	2.14668	2.61567	3.0749	3.9413	5.58447	C2 domain-containing protein / GRAM domain-containing protein	AT3G59660.1	(BAGP1)
Soltu.DM.12G006740.1	2	2.2089	0.620691	0.557922	0.827315	1.12012	2.45746	0.788195	basic helix-loop-helix (bHLH) DNA-binding superfamily protein	AT1G72210.1	(BHLH096)
Soltu.DM.01G038290.1	5	3.38998	1.41406	0.678522	1.32575	11.0749	31.1946	12.7239	basic helix-loop-helix (bHLH) DNA-binding superfamily protein	AT1G72210.1	(BHLH096)
Soltu.DM.04G030360.1	5	4.64844	6.65902	2.90497	6.597	16.7242	31.5646	20.2133	basic helix-loop-helix (bHLH) DNA-binding superfamily protein	AT1G72210.1	(BHLH096)
Soltu.DM.10G029720.1	6	1.36046	0.906392	1.01332	2.02718	3.01965	5.36918	8.5278	basic helix-loop-helix (bHLH) DNA-binding superfamily protein	AT2G41130.1	(BHLH106)
Soltu.DM.01G035540.1	5	14.9123	37.9757	31.2701	33.885	30.1193	26.3571	34.5295	Basic helix-loop-helix (bHLH) DNA-binding family protein	AT4G00870.1	(BHLH14)
Soltu.DM.10G005280.1	2	6.07925	2.01174	2.76336	9.33029	4.05027	3.56869	3.03001	Basic helix-loop-helix (bHLH) DNA-binding family protein	AT4G00870.1	(BHLH14)
Soltu.DM.10G005270.1	1	4.00259	3.73007	5.13297	10.2678	7.04622	5.15379	3.51782	Basic helix-loop-helix (bHLH) DNA-binding family protein	AT4G00870.1	(BHLH14)
Soltu.DM.01G021570.1	1	1.0068	3.00036	1.53055	1.54125	1.54022	0.494125	0.413184	MATE efflux family protein	AT5G49130.1	(BIGE1B)
Soltu.DM.10G027860.1	3	1.61876	0.5188	0.672067	0.815683	0.490285	1.42328	2.32854	Tetratricopeptide repeat (TPR)-like superfamily protein	AT3G57090.1	(BIGYIN)
Soltu.DM.08G029760.1	5	73.0733	94.3155	72.2561	103.362	127.593	164.025	149.259	Heat shock protein 70 (Hsp 70) family protein	AT5G28540.1	(BIP1)
Soltu.DM.01G035810.1	4	78.8746	57.911	65.0796	67.6233	36.0857	33.7188	30.9597	DUF667 domain containing protein	AT3G12300.1	(BUG22)
Soltu.DM.08G019590.5	4	27.2328	32.7767	11.1572	14.9884	17.5855	8.20222	10.7386	Basic-leucine zipper (bZIP) transcription factor family protein	AT2G40950.1	(BZIP17)
Soltu.DM.07G023890.1	6	0.254481	0.210599	0.198524	0.220709	0.476511	5.51465	2.98487	Basic-leucine zipper (bZIP) transcription factor family protein	AT3G58120.1	(BZIP61)
Soltu.DM.02G018530.1	2	37.639	24.2629	16.8292	23.4105	27.698	26.6302	25.2272	Calmodulin-binding protein	AT5G57580.1	(CBP60B)
Soltu.DM.01G030390.1	1	23.1372	34.6119	31.2473	29.5005	28.5261	16.9397	9.53499	Tetratricopeptide repeat (TPR)-like superfamily protein	AT1G02150.1	(CCR16)
Soltu.DM.04G005270.1	4	43.5474	37.2221	33.2699	33.904	30.6691	25.0947	22.2312	CD2-binding protein-related	AT5G09390.1	(CD2B)
Soltu.DM.06G032160.1	6	0.0736833	0.0909905	0.0510377	0.173028	0.343376	3.72484	3.58502	Cell division control, Cdc6	AT1G07270.1	(CDC6B)
Soltu.DM.04G032130.1	6	3.15761	3.57176	3.39928	5.15772	6.9498	9.78435	10.4579	conserved hypothetical protein	AT3G49720.1	(CGR2)
Soltu.DM.02G027280.1	3	13.5942	10.5559	6.66496	12.1684	13.9528	24.6852	36.3492	conserved hypothetical protein	AT3G49720.1	(CGR2)
Soltu.DM.10G004660.1	5	4.32583	8.93967	9.16888	16.6356	12.182	20.9661	20.486	P-loop containing nucleoside triphosphate hydrolases superfamily protein	AT4G18480.1	(CHLI1)
Soltu.DM.01G000710.1	3	23.8538	11.6774	12.0132	14.5122	8.46072	16.1118	48.394	Caleosin-related family protein	AT1G70680.1	(CLO6)
Soltu.DM.04G003340.1	3	4.87136	2.95917	2.55206	3.08724	4.09383	5.44578	10.9628	Caleosin-related family protein	AT1G70680.1	(CLO6)
Soltu.DM.03G016090.1	6	9.76362	8.39979	9.04288	12.3909	13.289	22.0236	19.2468	Double Clp-N motif protein	AT4G25370.1	(CLPT1)
Soltu.DM.08G026180.1	6	27.5232	29.5163	31.5465	36.6213	42.4844	58.1836	60.6674	Double Clp-N motif protein	AT4G12060.1	(CLPT2)
Soltu.DM.03G009190.1	6	6.84636	7.60237	8.4286	9.09192	12.6245	13.0528	14.6875	Cornichon family protein	AT3G12180.1	(CNIH1)
Soltu.DM.01G032010.1	2	14.0999	6.12536	11.2769	7.33896	8.73741	10.2328	8.63585	Cornichon family protein	AT1G12390.1	(CNIH4)
Soltu.DM.01G028850.3	6	2.71299	4.54423	5.21988	6.37441	7.76404	13.2724	14.2932	S-adenosyl-L-methionine-dependent methyltransferases superfamily protein	AT5G57300.1	(COQ5)
Soltu.DM.08G022660.1	6	3.27212	5.9279	4.6109	7.86504	9.71193	15.5125	14.148	RNA-binding (RRM/RBD/RNP motifs) family protein	AT2G35410.1	(CP33B)
Soltu.DM.04G030300.1	5	1.22791	2.62744	2.60621	4.86342	3.37812	3.4971	2.91467	RNA-binding (RRM/RBD/RNP motifs) family protein	AT4G09040.1	(CP33C)
Soltu.DM.04G010470.1	1	4.36453	10.9456	8.17762	12.9107	9.11776	8.88324	6.37607	Small GTP-binding protein	AT5G08650.1	(CPLEPA)
Soltu.DM.02G011600.2	4	58.9168	71.6763	56.5684	52.0512	36.5443	15.9423	7.13631	TCP-1/cpn60 chaperonin family protein	AT5G18820.1	(CPNA2)
Soltu.DM.05G026000.1	5	2.15211	3.45605	3.01269	5.70539	4.65215	5.04529	3.14457	Metallo-hydrolase/oxidoreductase superfamily protein	AT2G04530.1	(CPZ)
Soltu.DM.10G015220.1	4	7.86318	6.2136	7.02129	5.84161	5.55692	2.64009	1.37784	Tetratricopeptide repeat (TPR)-like superfamily protein	AT1G17760.1	(CSTF77)
Soltu.DM.10G015200.1	1	18.23	22.886	15.8795	16.6072	16.5891	8.17729	6.18755	Tetratricopeptide repeat (TPR)-like superfamily protein	AT1G17760.1	(CSTF77)
Soltu.DM.08G024000.1	6	8.74052	3.83002	3.63629	3.63044	6.34738	9.97927	11.3952	FAD/NAD(P)-binding oxidoreductase family protein	AT2G35660.1	(CTF2A)
Soltu.DM.03G033240.1	3	15.7817	17.2723	15.4305	18.1731	20.7302	30.5361	42.3099	RING/U-box superfamily protein	AT1G73760.1	(CTL14)
Soltu.DM.12G027880.1	3	0.481619	0	0.0511163	0.149983	0	0.75157	5.44947	RING/U-box superfamily protein	AT3G47180.1	(CTL16)
Soltu.DM.03G009320.1	1	28.9536	28.5134	33.6086	40.1684	17.1361	12.0863	8.79298	Peptidase S41 family protein	AT3G57680.1	(CTPB)
Soltu.DM.06G001350.1	1	1.64949	2.66298	0.956816	1.52841	1.56345	0.909391	0.50466	NB-ARC domain-containing disease resistance protein	AT1G59620.1	(CW9)
Soltu.DM.04G003710.1	1	7.19229	9.21757	8.05018	7.48414	9.68145	4.57412	2.1721	HOPZ-ACTIVATED RESISTANCE	AT1G59620.1	(CW9)
Soltu.DM.09G023990.1	1	187.446	281.509	304.116	205.417	124.144	75.7135	48.8287	alpha/beta-Hydrolases superfamily protein	AT3G48690.1	(CXE12)
Soltu.DM.01G048140.1	3	2.18912	3.71884	2.96119	3.15383	3.77533	4.14815	5.7377	alpha/beta-Hydrolases superfamily protein	AT3G48690.1	(CXE12)
Soltu.DM.05G017860.1	3	2.70703	2.37628	2.45807	2.94637	3.45893	4.60062	7.3819	alpha/beta-Hydrolases superfamily protein	AT3G48690.1	(CXE12)
Soltu.DM.01G005930.1	6	0.098988	0.0447205	0.0602687	0.221461	0.786214	12.1075	11.0081	Cyclin family protein	AT5G06150.1	(CYC1BAT)
Soltu.DM.10G026440.1	6	0.0332303	0	0.00801	0.0710317	0.267588	7.69525	5.21612	Cyclin family protein	AT5G06150.1	(CYC1BAT)
Soltu.DM.06G028990.1	6	0.0644373	0.068324	0.0399353	0.096875	0.268249	6.27627	5.12243	Cyclin family protein	AT5G06150.1	(CYC1BAT)
Soltu.DM.05G022590.1	3	25.66	65.7721	18.8928	27.0727	25.9102	24.6776	71.2679	zinc finger (CCCH-type) family protein	AT2G40140.1	(CZF1)
Soltu.DM.03G002290.1	6	2.14308	3.84159	3.32758	3.29553	9.77605	13.7771	18.617	conserved hypothetical protein	AT1G11120.1	(DEG23)
Soltu.DM.02G018130.1	6	11.2464	9.78891	7.51798	8.78715	14.2434	20.3489	25.1844	conserved hypothetical protein	AT1G11120.1	(DEG23)
Soltu.DM.09G017990.1	3	32.6414	10.0439	14.8054	17.5799	15.7807	32.8924	46.142	PPPDE putative thiol peptidase family protein	AT3G07090.1	(DESI1)
Soltu.DM.11G008900.1	2	23.3749	13.7061	11.8882	13.0077	13.0852	12.0367	12.3157	Duplicated homeodomain-like superfamily protein	AT1G76880.1	(DF1)
Soltu.DM.01G039980.1	2	92.2659	41.14	63.4373	60.5926	50.7182	62.5807	60.613	Chaperone DnaJ-domain superfamily protein	AT1G56300.1	(DJC53)
Soltu.DM.03G008730.1	4	30.4599	25.7876	21.413	22.8628	19.4571	12.6828	10.3747	Castor and Pollux, part of voltage-gated ion channel domain containing protein	AT5G49960.1	(DMI1)
Soltu.DM.10G011070.3	1	26.0577	40.5751	31.7601	31.4629	31.7777	15.8137	13.9387	Castor and Pollux, part of voltage-gated ion channel domain containing protein	AT5G49960.1	(DMI1)
Soltu.DM.03G030140.1	5	13.6219	16.2044	18.0473	25.0943	30.9362	43.6452	32.7336	Protein of unknown function (DUF3223)	AT5G62440.1	(DOM1)
Soltu.DM.04G023380.3	1	133.957	431.766	444.014	337.956	311.578	148.407	58.2521	GTP-binding protein-related	AT4G39520.1	(DRG1-1)
Soltu.DM.12G009190.1	1	34.8638	85.3919	85.5166	71.8813	67.068	37.9223	25	P-loop containing nucleoside triphosphate hydrolases superfamily protein	AT1G72660.1	(DRG1-3)
Soltu.DM.02G005350.2	3	1.03218	2.07796	1.1379	1.45695	1.94066	3.7588	7.98839	ubiquitin family protein	AT2G17200.1	(DSK2B)
Soltu.DM.02G032110.2	4	17.7434	16.765	13.9801	12.9005	13.3618	6.14093	6.37975	DTW domain-containing protein	AT2G41750.1	(DTWD2A)
Soltu.DM.02G000360.1	1	11.5869	16.1237	11.6678	12.6286	13.2791	6.27156	4.421	conserved hypothetical protein	AT3G19780.1	(DUF179)
Soltu.DM.02G000370.1	1	11.1042	15.3984	9.79016	12.9027	11.9638	2.75027	2.95253	conserved hypothetical protein	AT3G19780.1	(DUF179)
Soltu.DM.09G026720.1	3	13.9303	14.5938	17.511	17.5709	18.8411	22.7208	29.5844	Histone acetyltransferase subunit NuA4 domain containing protein	AT4G14385.1	(EAF6)
Soltu.DM.01G001620.1	5	10.7016	12.7703	13.222	15.9529	26.0489	34.6439	16.4038	rRNA processing protein-related	AT3G22660.1	(EBP2)
Soltu.DM.01G001720.2	5	13.5881	16.9133	16.7384	19.5728	30.7281	34.7827	16.512	rRNA processing protein-related	AT3G22660.1	(EBP2)
Soltu.DM.11G023290.1	5	3.11072	3.74607	3.89234	4.88014	26.6514	4.87549	9.10227	GTP binding Elongation factor Tu family protein	AT5G60390.1	(EF1ALPHA)
Soltu.DM.11G022490.1	5	506.381	767.008	776.233	760.879	1036.12	1456	1043.72	GTP binding Elongation factor Tu family protein	AT5G60390.1	(EF1ALPHA)
Soltu.DM.04G035010.1	1	2.58076	6.79699	3.255	4.54956	4.12599	2.17534	1.70009	eukaryotic translation initiation factor 2 (eIF-2) family protein	AT1G76810.1	(EIF5B1)
Soltu.DM.06G015610.1	1	13.2406	18.0391	10.7093	11.89	13.9713	6.81094	4.9111	eukaryotic translation initiation factor 2 (eIF-2) family protein	AT1G76810.1	(EIF5B1)
Soltu.DM.06G008510.2	1	8.49635	12.9733	10.2633	9.7749	8.1101	6.39451	3.5268	eukaryotic translation initiation factor 2 (eIF-2) family protein	AT1G76810.1	(EIF5B1)
Soltu.DM.07G000300.1	6	42.2999	52.4691	64.2345	58.2199	58.264	72.2906	86.2668	Protein of unknown function (DUF1068)	AT2G24290.1	(ELMO5)
Soltu.DM.01G030530.1	1	30.1687	71.971	66.4857	54.4284	56.1122	46.7124	36.9022	ELMO/CED-12 family protein	AT3G60260.1	(ELMOD_A)
Soltu.DM.10G008230.1	4	53.6774	42.9166	41.6335	35.2423	39.9837	28.0415	21.3842	ELMO/CED-12 family protein	AT2G44770.1	(ELMOD_B)
Soltu.DM.02G002860.1	1	375.123	674.546	577.395	526.366	577.745	283.992	164.311	GTP binding	AT1G30580.1	(ENGD-1)
Soltu.DM.11G019160.1	2	17.541	11.4922	9.16004	10.7222	10.0145	8.22744	8.7544	Protein of unknown function (DUF803)	AT1G34470.1	(ENOR3L5)
Soltu.DM.02G021470.1	1	23.7927	25.8107	19.6608	21.7895	24.7375	21.2094	10.3715	GTP-binding family protein	AT1G30960.1	(ERA-2)
Soltu.DM.12G026290.1	3	0.988975	19.925	1.31995	3.32452	1.09373	0.875454	39.3983	Integrase-type DNA-binding superfamily protein	AT1G19210.1	(ERF017)
Soltu.DM.05G022060.1	1	7.21198	10.0573	8.44263	7.26388	9.06483	12.3319	3.32409	Integrase-type DNA-binding superfamily protein	AT5G07580.1	(ERF106)
Soltu.DM.03G032450.1	3	2.167	1.43595	0.987859	3.17135	2.94353	8.68816	21.207	Integrase-type DNA-binding superfamily protein	AT5G61890.1	(ERF114)
Soltu.DM.12G011520.1	3	0.251806	0.336703	0.084682	0.668538	1.17281	5.2222	19.4325	Integrase-type DNA-binding superfamily protein	AT5G61890.1	(ERF114)
Soltu.DM.08G028970.1	3	12.5615	6.4077	5.29738	9.95097	10.1849	12.9993	20.2972	Integrase-type DNA-binding superfamily protein	AT1G64380.1	(ERF61)
Soltu.DM.02G001620.1	4	31.4981	29.9221	26.8938	27.6535	26.1448	11.7531	7.43959	SNF2 domain-containing protein / helicase domain-containing protein	AT2G02090.1	(ETL1)
Soltu.DM.02G001630.1	4	30.4922	31.4422	27.279	30.2132	26.9027	16.9193	9.45874	SNF2 domain-containing protein / helicase domain-containing protein	AT2G02090.1	(ETL1)
Soltu.DM.09G002110.1	6	2.65668	3.97657	3.29277	10.1425	8.47236	46.6711	73.1946	Barwin-like endoglucanases superfamily protein	AT2G37640.1	(EXP3)
Soltu.DM.11G025120.1	2	25.3459	6.85442	13.2175	73.174	10.7976	10.0793	25.2841	2-oxoglutarate (2OG) and Fe(II)-dependent oxygenase superfamily protein	AT3G13610.1	(F6'H1)
Soltu.DM.11G025090.1	3	2.95062	3.56532	4.56661	9.86191	4.69998	6.63994	10.6799	2-oxoglutarate (2OG) and Fe(II)-dependent oxygenase superfamily protein	AT3G13610.1	(F6'H1)
Soltu.DM.11G025100.1	2	27.3922	8.8976	15.474	74.7884	13.2701	13.793	30.2744	2-oxoglutarate (2OG) and Fe(II)-dependent oxygenase superfamily protein	AT1G55290.1	(F6'H2)
Soltu.DM.11G025130.1	2	37.1634	14.8894	16.8174	49.8652	14.5592	11.1043	8.31894	2-oxoglutarate (2OG) and Fe(II)-dependent oxygenase superfamily protein	AT1G55290.1	(F6'H2)
Soltu.DM.11G025140.1	2	74.5541	23.8056	26.9345	82.5076	14.0755	14.5675	15.4695	2-oxoglutarate (2OG) and Fe(II)-dependent oxygenase superfamily protein	AT1G55290.1	(F6'H2)
Soltu.DM.11G016970.1	2	1.8771	0.792454	1.10552	5.11774	0.779968	0.902067	1.13946	2-oxoglutarate (2OG) and Fe(II)-dependent oxygenase superfamily protein	AT1G55290.1	(F6'H2)
Soltu.DM.11G025160.1	4	59.9508	35.4626	35.2612	88.7653	32.404	31.6207	20.0334	2-oxoglutarate (2OG) and Fe(II)-dependent oxygenase superfamily protein	AT1G55290.1	(F6'H2)
Soltu.DM.12G000090.1	5	0.873851	0.299389	0.273196	0.942996	0.348796	4.52232	0.998813	2-oxoglutarate (2OG) and Fe(II)-dependent oxygenase superfamily protein	AT1G55290.1	(F6'H2)
Soltu.DM.10G011440.1	6	8.36927	7.81989	5.89281	21.84	8.59348	34.0863	31.0843	2Fe-2S ferredoxin-like superfamily protein	AT1G60950.1	(FED A)
Soltu.DM.10G018880.1	6	0.219171	0.265622	0.184902	0.798222	0.327586	3.12338	1.92613	2Fe-2S ferredoxin-like superfamily protein	AT1G60950.1	(FED A)
Soltu.DM.06G000580.1	2	4.51926	1.67609	2.27046	1.41294	1.27799	1.40808	1.74253	Protein of unknown function (DUF581)	AT3G22550.1	(FLZ8)
Soltu.DM.09G019970.1	4	2.56503	1.37754	1.40179	1.18498	0.876241	0.368222	0.198266	Protein of unknown function (DUF581)	AT3G22550.1	(FLZ8)
Soltu.DM.10G024920.1	5	7.69888	16.9434	13.5542	17.2816	20.4303	24.2721	22.3379	Tubulin/FtsZ family protein	AT2G36250.1	(FTSZ2-1)
Soltu.DM.07G011650.1	1	309.433	318.482	441.584	290.617	418.393	167.798	97.9052	Transducin family protein / WD-40 repeat family protein	AT2G19520.1	(FVE)
Soltu.DM.07G011660.1	1	114.147	196.851	203.718	140.618	196.451	95.4763	51.9685	Transducin family protein / WD-40 repeat family protein	AT2G19520.1	(FVE)
Soltu.DM.01G019000.1	4	60.9855	60.2179	61.8791	47.4132	38.6551	41.2716	20.9181	Mevalonate/galactokinase family protein	AT3G06580.1	(GALK)
Soltu.DM.10G002700.2	6	3.26011	2.81898	2.71393	3.3443	3.5841	5.99026	7.03252	Galactosyltransferase family protein	AT1G53290.1	(GALT9)
Soltu.DM.12G005210.1	2	620.587	262.011	381.347	258.982	152.35	111.813	38.2494	GAST1 protein homolog	AT2G18420.1	(GASA11)
Soltu.DM.11G009770.1	3	107.756	177.816	190.752	177.536	257.772	381.208	629.324	Gibberellin-regulated family protein	AT1G22690.1	(GASA9)
Soltu.DM.10G023230.2	3	2.70449	1.20511	1.29436	1.2638	0.87491	3.84373	19.8417	Pathogenesis-related thaumatin superfamily protein	AT5G02140.1	(GCTLP1)
Soltu.DM.06G018440.1	6	0.0826263	1.10869	0.724185	2.7538	3.31478	15.1109	14.4939	Single hybrid motif superfamily protein	AT1G32470.1	(GDC-H1)
Soltu.DM.07G001190.1	6	5.3869	5.62817	5.0721	7.27823	7.34172	14.2164	15.4359	NAD(P)-binding Rossmann-fold superfamily protein	AT1G17890.1	(GER2)
Soltu.DM.12G005140.1	2	6.24105	0.363551	1.23934	2.1686	0.33338	0.527899	0.837635	GDSL-like Lipase/Acylhydrolase superfamily protein	AT1G75900.1	(GGL13)
Soltu.DM.06G009170.1	6	3.72532	3.57231	4.55226	7.12643	6.87387	28.0763	25.308	SGNH hydrolase-type esterase superfamily protein	AT3G11210.1	(GGL17)
Soltu.DM.03G035900.1	6	1.30832	3.94767	1.45197	3.51443	5.13543	29.4558	20.4517	GDSL-like Lipase/Acylhydrolase superfamily protein	AT3G16370.1	(GGL19)
Soltu.DM.03G035910.1	6	2.66561	1.05831	0.613566	1.163	1.27165	10.5637	6.08464	GDSL-like Lipase/Acylhydrolase superfamily protein	AT3G16370.1	(GGL19)
Soltu.DM.05G010020.1	6	2.68949	6.73631	6.34392	7.43314	13.3607	25.83	41.2082	GDSL-like Lipase/Acylhydrolase superfamily protein	AT3G26430.1	(GGL20)
Soltu.DM.11G006210.1	2	4.27695	0.328624	0.515586	1.30212	0.145662	0.22644	0.686614	GDSL-like Lipase/Acylhydrolase superfamily protein	AT5G03610.1	(GGL25)
Soltu.DM.09G003340.1	3	46.6411	40.4559	41.1073	55.9811	69.269	85.9309	131.109	GDSL-like Lipase/Acylhydrolase superfamily protein	AT5G03610.1	(GGL25)
Soltu.DM.02G016630.1	3	0.388483	0.280454	0.257123	0.692227	0.467027	1.33459	4.34551	GDSL-like Lipase/Acylhydrolase superfamily protein	AT5G45950.1	(GGL28)
Soltu.DM.01G046770.1	2	1.688	0.687023	0.439782	1.10248	2.18391	0.99067	1.07506	Auxin-responsive GH3 family protein	AT2G14960.1	(GH3.1)
Soltu.DM.01G003260.1	2	7.44328	0.965685	1.52729	1.90717	1.96769	6.3991	3.93519	conserved hypothetical protein	AT3G11600.1	(GIR2)
Soltu.DM.10G025240.1	5	0.554866	0.266511	0.223789	1.03235	0.787757	4.68645	1.74369	conserved hypothetical protein	AT3G11600.1	(GIR2)
Soltu.DM.04G013050.1	4	19.7054	17.5421	11.0052	12.2439	10.1285	10.4126	7.75266	embryo defective	AT1G13120.1	(GLE1)
Soltu.DM.05G010170.1	4	50.5412	40.7069	28.0508	29.1898	23.7733	18.0694	14.3445	embryo defective	AT1G13120.1	(GLE1)
Soltu.DM.06G012040.1	2	156.518	80.0224	81.8538	79.6421	74.6997	71.3186	73.5731	Metallo-hydrolase/oxidoreductase superfamily protein	AT3G10850.1	(GLY2)
Soltu.DM.09G014670.5	6	17.5464	15.6873	15.113	20.2008	22.0543	30.9049	36.3954	P-loop containing nucleoside triphosphate hydrolases superfamily protein	AT4G12790.1	(GPN3)
Soltu.DM.01G029950.1	6	68.3255	54.8064	79.3621	99.576	90.5415	153.853	144.17	GroES-like family protein	AT3G60210.1	(GROES)
Soltu.DM.07G020310.1	2	7.1683	0.919708	1.83848	2.57719	1.99246	4.18527	3.33775	Thioredoxin superfamily protein	AT1G28480.1	(GRX480)
Soltu.DM.04G007970.1	3	0.22901	0.424312	0.190216	0.673685	0.737969	1.30884	3.39594	Thioredoxin superfamily protein	AT1G03020.1	(GRXS1)
Soltu.DM.10G016460.1	6	2.0747	2.71652	2.851	2.89338	3.53178	4.65374	5.05424	glycerol-3-phosphatase	AT5G57440.1	(GS1)
Soltu.DM.04G034960.1	6	4.83534	11.0108	8.16593	8.92121	15.4878	17.7958	23.8265	UDP-Glycosyltransferase superfamily protein	AT4G01070.1	(GT72B1)
Soltu.DM.10G005590.1	5	1.92577	1.129	1.36699	1.99652	1.85812	4.43761	2.05328	UDP-Glycosyltransferase superfamily protein	AT4G01070.1	(GT72B1)
Soltu.DM.03G000300.1	6	1.52331	3.0168	3.40507	4.49341	8.13153	56.9266	73.3972	Histone superfamily protein	AT1G08880.1	(H2AXA)
Soltu.DM.09G022640.1	6	0.500516	1.34381	0.818687	1.33838	3.88302	69.1355	55.0392	Histone superfamily protein	AT1G08880.1	(H2AXA)
Soltu.DM.06G034930.1	6	0.107895	0	0	0.08893	1.18657	27.0681	18.0821	Histone superfamily protein	AT1G08880.1	(H2AXA)
Soltu.DM.01G012830.1	4	85.1109	79.5561	74.4956	71.74	68.6726	37.2689	29.2262	RING/U-box superfamily protein	AT5G01160.1	(HAKAI)
Soltu.DM.02G027200.2	6	26.3603	36.0246	29.1656	28.6469	42.928	62.6649	79.9026	Homeobox-leucine zipper protein family	AT4G37790.1	(HAT22)
Soltu.DM.05G003420.1	5	0.984054	3.95297	1.97087	3.30625	1.45791	2.68579	2.45095	Polyketide cyclase / dehydrase and lipid transport domain containing protein	AT5G08720.1	(HCF145)
Soltu.DM.08G018400.1	1	86.0278	117.72	93.3226	80.2796	70.6083	53.9658	34.1844	Aldolase superfamily protein	AT1G69740.1	(HEMB1)
Soltu.DM.04G034230.1	2	23.2326	17.6159	16.1281	15.8868	13.8389	10.2837	13.1838	uroporphyrinogen-III synthase family protein	AT2G26540.1	(HEMD)
Soltu.DM.10G002850.1	5	5.20714	8.8039	9.53935	9.57086	9.11041	13.451	11.1491	Uroporphyrinogen decarboxylase	AT3G14930.1	(HEME1)
Soltu.DM.06G011840.1	5	5.16077	7.63158	6.77791	10.3356	11.467	16.0661	14.2572	Uroporphyrinogen decarboxylase	AT2G40490.1	(HEME2)
Soltu.DM.04G028900.1	3	3.63807	0.480604	0.419211	2.70184	0.344503	1.43687	5.25998	Heavy metal transport/detoxification superfamily protein	AT4G08570.1	(HIPP24)
Soltu.DM.04G037970.2	4	4.79097	3.68371	4.70648	2.72184	3.91655	3.03478	2.02028	Heavy metal transport/detoxification superfamily protein	AT4G10465.1	(HIPP44)
Soltu.DM.03G033550.1	6	28.8768	52.5912	37.5283	46.9657	57.0217	77.2823	78.5365	high mobility group A5	AT3G18035.1	(HON4)
Soltu.DM.01G041480.1	2	5.13355	3.5803	2.74403	3.26281	2.84018	3.85267	2.13774	Leucine-rich repeat protein kinase family protein	AT5G49760.1	(HPCA1)
Soltu.DM.03G037330.1	2	83.8512	16.7951	27.3686	27.3096	18.0535	25.8051	61.5312	HSP20-like chaperones superfamily protein	AT1G54050.1	(HSP17.4B)
Soltu.DM.06G031880.1	1	10.3081	17.1523	28.2496	26.0831	12.8302	12.0566	19.0717	HSP20-like chaperones superfamily protein	AT2G29500.1	(HSP17.6B)
Soltu.DM.09G001200.1	3	896.883	396.157	550.862	353.757	346.757	417.235	1345.73	heat shock protein 18.2	AT1G07400.1	(HSP17.8)
Soltu.DM.06G031870.1	1	16.0583	26.7384	48.5404	46.0186	15.0812	14.0738	30.2994	HSP20-like chaperones superfamily protein	AT1G07400.1	(HSP17.8)
Soltu.DM.06G031850.1	3	2.6992	7.4033	10.65	16.3415	6.6756	6.21543	20.2769	HSP20-like chaperones superfamily protein	AT1G07400.1	(HSP17.8)
Soltu.DM.09G001190.1	3	160.794	123.307	113.631	107.979	142.794	239.491	549.215	heat shock protein 18.2	AT1G07400.1	(HSP17.8)
Soltu.DM.12G010920.1	3	0.280209	1.64189	2.83635	7.28231	0.915251	0.977723	8.46037	HSP20-like chaperones superfamily protein	AT1G52560.1	(HSP26.5)
Soltu.DM.06G030150.1	6	46.7775	51.5879	69.6213	67.4615	80.2859	386.387	454.562	Histone superfamily protein	AT1G07790.1	(HTB1)
Soltu.DM.11G020870.1	6	26.7065	28.9692	28.6169	34.1173	57.898	387.011	409.13	Histone superfamily protein	AT1G07790.1	(HTB1)
Soltu.DM.03G011310.1	6	13.1096	19.3448	22.8507	25.2229	33.699	127.033	126.534	Histone superfamily protein	AT1G07790.1	(HTB1)
Soltu.DM.12G029110.1	6	20.5065	21.5636	24.497	27.3468	31.2264	75.3939	65.3371	Histone superfamily protein	AT1G07790.1	(HTB1)
Soltu.DM.11G004820.1	6	4.03597	5.81525	11.8516	12.1341	13.3316	36.9329	34.6668	Histone superfamily protein	AT1G07790.1	(HTB1)
Soltu.DM.12G029160.1	6	1.10819	1.88563	1.72099	1.96938	3.46103	23.7388	16.267	Histone superfamily protein	AT1G07790.1	(HTB1)
Soltu.DM.02G004820.1	6	0.303598	0	0	0.451453	1.27187	4.93681	3.07123	Histone superfamily protein	AT1G07790.1	(HTB1)
Soltu.DM.06G030140.1	6	66.1942	62.9177	112.768	101.491	130.278	284.581	358.273	Histone superfamily protein	AT2G28720.1	(HTB3)
Soltu.DM.06G004360.1	6	9.24696	9.72278	11.4151	13.667	15.0194	30.7698	33.455	Histone superfamily protein	AT2G28720.1	(HTB3)
Soltu.DM.05G026130.1	6	303.52	396.622	481.819	416.112	544.958	911.085	772.785	Histone superfamily protein	AT5G59910.1	(HTB4)
Soltu.DM.11G004830.1	6	214.45	206.193	310.43	269.919	333.927	816.892	996.061	Histone superfamily protein	AT5G59910.1	(HTB4)
Soltu.DM.06G031230.1	6	78.9516	91.5746	104.597	120.591	163.624	298.336	262.074	Histone superfamily protein	AT5G59910.1	(HTB4)
Soltu.DM.06G030110.1	2	6.21279	2.11544	2.41361	2.21136	1.59432	1.80946	1.8708	Histone superfamily protein	AT1G08170.1	(HTB8)
Soltu.DM.01G034760.1	6	1.59928	2.17172	2.3347	2.80908	2.20266	10.2625	8.43202	Histone superfamily protein	AT1G01370.1	(HTR12)
Soltu.DM.07G013700.1	1	51.6168	81.2587	62.5962	52.2089	50.3997	17.2631	13.0611	conserved hypothetical protein	AT5G58100.1	(IEF)
Soltu.DM.05G002150.1	1	24.3827	29.3226	17.6267	23.58	25.5655	19.0516	11.4398	ARM repeat superfamily protein	AT1G26170.1	(IMB5)
Soltu.DM.01G041630.1	6	3.38577	3.98827	3.17066	4.5271	5.25957	8.2595	7.66084	Nucleotide-diphospho-sugar transferases superfamily protein	AT2G02500.1	(ISPD)
Soltu.DM.03G026780.1	1	524.606	671.933	864.472	533.601	491.67	327.606	244.021	SufE/NifU family protein	AT4G22220.1	(ISU1)
Soltu.DM.06G018870.1	4	175.797	185.541	146.846	149.947	155.714	114.263	92.1838	Transcription elongation factor (TFIIS) family protein	AT1G32130.1	(IWS1)
Soltu.DM.11G007460.2	2	1446.06	755.607	738.688	683.15	669.394	745.271	598.642	DNAJ homologue	AT3G44110.1	(J3)
Soltu.DM.05G025710.1	2	3041.08	1775.55	1329.26	1522.62	1400.48	1282.38	965.499	DNAJ homologue	AT3G44110.1	(J3)
Soltu.DM.11G024690.1	4	97.9495	63.4079	83.405	67.0484	56.8006	41.0063	37.4362	DNAJ homologue	AT3G44110.1	(J3)
Soltu.DM.03G031820.1	2	7.09287	1.267	1.86073	4.91919	0.795164	0.538624	4.69098	Chaperone DnaJ-domain superfamily protein	AT1G80920.1	(J8)
Soltu.DM.02G020540.1	4	13.9212	15.4638	8.03	10.389	10.1681	6.14137	5.54719	Transcription factor jumonji (jmjC) domain-containing protein	AT1G11950.1	(JMJ26)
Soltu.DM.02G022360.1	4	10.1033	8.98872	7.17955	7.71419	7.10409	4.28999	4.14912	Transcription factor jumonji (jmjC) domain-containing protein	AT1G11950.1	(JMJ26)
Soltu.DM.08G013930.1	2	4.4859	2.06564	1.79415	2.65391	2.04834	0.894771	0.843964	Transcription factor jumonji (jmjC) domain-containing protein	AT1G11950.1	(JMJ26)
Soltu.DM.08G013940.1	4	6.59959	4.81692	3.22058	4.20119	4.58416	1.39227	1.33111	Transcription factor jumonji (jmjC) domain-containing protein	AT1G62310.1	(JMJ29)
Soltu.DM.10G018470.1	5	15.1635	16.3215	17.8224	25.0632	30.0018	29.4265	35.6304	RNA-binding KH domain-containing protein	AT2G38610.1	(KH9)
Soltu.DM.01G028230.1	1	39.6674	63.3685	54.5005	44.9919	38.097	28.0393	20.4627	KH domain-containing protein / zinc finger (CCCH type) family protein	AT3G12130.1	(KHZ1)
Soltu.DM.03G010070.1	5	11.973	18.5706	18.2066	20.5751	25.0869	27.191	19.685	KH domain-containing protein / zinc finger (CCCH type) family protein	AT5G06770.1	(KHZ2)
Soltu.DM.05G025010.1	1	71.8332	81.3199	81.3098	68.9277	62.2718	39.2531	31.4016	DNA/RNA-binding protein Kin17, conserved region	AT1G55460.1	(KIN17)
Soltu.DM.07G015280.1	3	3.21588	4.78724	4.60923	5.04819	9.47466	21.1714	44.1001	5'-AMP-activated protein kinase beta-2 subunit protein	AT4G16360.1	(KINbeta2)
Soltu.DM.12G002370.1	6	0.47945	0.702558	0.299979	0.52282	0.65225	2.71312	2.63664	phragmoplast-associated kinesin-related protein, putative	AT3G23670.1	(KINESIN-12B)
Soltu.DM.11G024580.1	6	0.371275	0.4903	0.409511	0.512304	0.882476	5.00442	4.52515	P-loop containing nucleoside triphosphate hydrolases superfamily protein	AT3G44050.1	(KINESIN-12E)
Soltu.DM.01G021820.2	6	0.92641	1.23616	0.871729	1.04362	1.2533	2.39602	3.17484	P-loop containing nucleoside triphosphate hydrolases superfamily protein	AT3G16630.1	(KINESIN-13A)
Soltu.DM.12G001380.1	3	2.03144	1.16148	0.660022	1.38403	1.14604	4.45617	7.41613	P-loop containing nucleoside triphosphate hydrolases superfamily protein	AT3G16630.1	(KINESIN-13A)
Soltu.DM.05G010900.1	6	1.31167	1.53469	1.25089	1.8919	2.46515	6.35247	6.82448	NAD(P)-binding Rossmann-fold superfamily protein	AT1G24360.1	(KR)
Soltu.DM.03G024440.1	4	12.0059	9.44989	13.3717	7.26801	5.4252	5.52371	2.92328	NAD(P)-binding Rossmann-fold superfamily protein	AT1G24360.1	(KR)
Soltu.DM.07G026710.1	4	19.2629	22.3502	17.1956	16.3652	16.7037	10.5032	9.29893	lipid-binding serum glycoprotein family protein	AT1G04970.1	(LBR-1)
Soltu.DM.01G003420.1	5	3.34939	5.59902	5.88485	10.0351	7.24287	4.95856	7.16469	alpha/beta-Hydrolases superfamily protein	AT1G10740.1	(LDAH1)
Soltu.DM.05G009540.1	4	47.8003	41.9038	41.6	43.9674	32.6808	19.5147	18.3553	alpha/beta-Hydrolases superfamily protein	AT1G10740.1	(LDAH1)
Soltu.DM.12G005390.2	2	58.406	29.6677	30.2424	23.4106	21.2163	23.5471	23.2537	Erythronate-4-phosphate dehydrogenase family protein	AT1G75180.1	(LDDH1)
Soltu.DM.04G035310.5	4	86.744	87.4868	85.8533	61.8345	43.9695	35.3062	35.5038	Erythronate-4-phosphate dehydrogenase family protein	AT1G75180.1	(LDDH1)
Soltu.DM.01G030820.1	5	6.35642	15.9389	32.3041	61.0091	50.5643	45.8812	76.6004	catalytic LigB subunit of aromatic ring-opening dioxygenase family	AT4G15093.1	(LIGB)
Soltu.DM.11G025840.1	3	42.3649	39.2723	50.9913	52.3216	48.303	47.7888	92.2794	catalytic LigB subunit of aromatic ring-opening dioxygenase family	AT4G15093.1	(LIGB)
Soltu.DM.11G013140.1	1	2.02389	3.12988	1.44374	1.42336	1.8638	0.762612	0.431081	TTF-type zinc finger protein with HAT dimerisation domain	AT1G19260.1	(LOH3)
Soltu.DM.08G005400.1	3	179.687	93.7992	109.35	275.572	207.41	235.359	583.531	lipoxygenase	AT3G22400.1	(LOX5)
Soltu.DM.09G024180.3	2	23.1239	9.66151	7.18114	27.5152	15.2729	6.73913	7.82072	PLAT/LH2 domain-containing lipoxygenase family protein	AT3G22400.1	(LOX5)
Soltu.DM.08G005430.2	1	32.6123	44.5502	18.7635	39.3621	72.5818	20.4139	3.34131	PLAT/LH2 domain-containing lipoxygenase family protein	AT3G22400.1	(LOX5)
Soltu.DM.05G002890.1	6	3.49851	3.28225	3.9703	5.71837	6.68507	19.4566	18.9096	2-oxoacid dehydrogenases acyltransferase family protein	AT3G25860.1	(LTA2)
Soltu.DM.09G023460.1	1	139.952	220.386	292.515	226.561	195.466	220.103	185.72	complex 1 family protein / LVR family protein	AT3G62810.1	(LYRM7)
Soltu.DM.12G014770.1	6	73.8272	91.1436	128.814	121.165	121.987	172.971	182.419	HNH endonuclease domain-containing protein	AT1G18680.1	(M20)
Soltu.DM.06G000610.2	6	0.159122	0.373785	0.518642	0.322281	0.902131	4.50089	5.7662	conserved hypothetical protein	AT4G02800.1	(MADA1)
Soltu.DM.09G014160.1	4	26.8043	28.7194	19.8094	22.7051	17.1545	11.1368	11.707	conserved hypothetical protein	AT2G30530.1	(MADA4)
Soltu.DM.09G023510.1	6	6.72481	1.85343	1.32777	3.09607	2.05807	16.9252	19.4347	alpha/beta-Hydrolases superfamily protein	AT3G62860.1	(MAGL12)
Soltu.DM.05G026700.1	3	9.25595	15.6995	15.2894	15.1579	14.2165	19.3192	24.4825	alpha/beta-Hydrolases superfamily protein	AT5G19290.1	(MAGL16)
Soltu.DM.05G003090.1	2	101.318	19.738	19.4434	30.0626	40.3525	64.248	81.5186	alpha/beta-Hydrolases superfamily protein	AT1G77420.1	(MAGL5)
Soltu.DM.04G007210.1	4	13.6211	9.38221	9.72122	12.5759	3.27258	3.08995	2.13408	alpha/beta-Hydrolases superfamily protein	AT2G39420.1	(MAGL8)
Soltu.DM.09G014750.4	4	46.9564	42.7082	40.0589	33.1077	25.7734	15.518	13.6006	Mediator of RNA polymerase II transcription subunit 19a	AT5G12230.1	(MED19A)
Soltu.DM.06G002490.2	4	34.8073	27.3686	29.0856	24.7704	21.4464	13.8872	11.8862	Mediator of RNA polymerase II transcription subunit 19a	AT5G12230.1	(MED19A)
Soltu.DM.06G033170.2	2	29.5417	21.249	19.1962	20.829	21.4788	18.245	15.1546	Mediator of RNA polymerase II transcription subunit 19a	AT5G12230.1	(MED19A)
Soltu.DM.12G020120.3	5	4.41969	7.76204	8.92521	8.34287	7.38559	10.5881	10.1933	S-adenosyl-L-methionine-dependent methyltransferases superfamily protein	AT1G23360.1	(MENG)
Soltu.DM.04G022250.1	6	8.85702	15.9198	11.1986	14.3605	16.7232	20.3526	23.3829	Mitochondrial inner membrane protein domain containing protein	AT4G39690.1	(MIC60)
Soltu.DM.06G007340.1	1	19.1054	19.2679	17.0823	17.6198	20.4712	10.9671	6.55784	calcium-binding EF hand family protein	AT4G32060.1	(MICU)
Soltu.DM.07G023590.2	5	1.47463	2.94788	2.73024	1.58415	4.38445	11.3579	4.64103	Curculin-like (mannose-binding) lectin family protein	AT1G78830.1	(MNB1)
Soltu.DM.07G023600.1	5	28.3813	49.5097	35.4934	21.2815	67.8732	104.294	69.789	Curculin-like (mannose-binding) lectin family protein	AT1G78830.1	(MNB1)
Soltu.DM.09G024150.1	2	18.287	2.24867	2.67744	5.92774	1.91481	5.32433	10.4368	Major facilitator superfamily protein	AT5G26340.1	(MSS1)
Soltu.DM.09G024140.1	3	2.00469	2.03623	1.50094	1.77452	1.99373	3.91925	8.30114	Major facilitator superfamily protein	AT5G26340.1	(MSS1)
Soltu.DM.02G002420.1	3	2.56542	4.16578	3.93392	6.33597	2.64586	3.39712	5.04462	Mitochondrial transcription termination factor family protein	AT2G34620.1	(MTERF10)
Soltu.DM.02G010650.1	2	7.49507	5.53729	4.37976	4.60417	5.36162	4.44138	3.4668	Mitochondrial transcription termination factor family protein	AT1G79220.1	(MTERF17)
Soltu.DM.04G028670.1	4	5.66931	5.97656	4.73205	5.57698	5.49068	3.38272	2.62019	Mitochondrial transcription termination factor family protein	AT5G06810.1	(MTERF19)
Soltu.DM.12G021240.1	1	8.17973	9.88025	9.37766	23.8021	10.7672	7.01262	2.29103	Mitochondrial transcription termination factor family protein	AT5G55580.1	(MTERF9)
Soltu.DM.02G010180.1	4	10.7567	12.744	9.42092	9.20502	9.34001	6.59791	5.47783	Cation efflux family protein	AT2G04620.1	(MTP12)
Soltu.DM.06G014730.3	4	32.3582	35.5157	25.2517	26.0088	27.3288	21.8255	12.867	TRAF-like superfamily protein	AT5G43560.1	(MUSE14)
Soltu.DM.04G000120.2	3	20.3714	32.3205	41.3903	33.1956	36.0359	43.2469	104.531	myb-like transcription factor family protein	AT1G70000.1	(MYBD)
Soltu.DM.09G006100.1	4	4.70428	5.94215	3.74608	4.15258	2.27206	2.84176	1.27595	Duplicated homeodomain-like superfamily protein	AT5G08520.1	(MYBS2)
Soltu.DM.12G002740.1	1	16.5686	19.4402	14.6967	15.3253	14.654	7.62485	6.86531	Protein of unknown function, DUF593	AT4G13630.1	(MYOB13)
Soltu.DM.07G000960.2	6	2.13266	3.91069	3.41396	4.40831	5.30509	6.82477	7.41397	Protein kinase superfamily protein	AT5G02290.1	(NAK)
Soltu.DM.08G001770.1	6	0.379285	0.60206	0.72147	1.6335	1.19547	3.53468	3.00581	Acyl-CoA N-acyltransferases (NAT) superfamily protein	AT2G39020.1	(NATA2)
Soltu.DM.11G022880.1	3	1.20632	0.722918	0.552064	1.27808	0.785679	1.74017	4.13643	Protein kinase superfamily protein	AT2G28250.1	(NCRK)
Soltu.DM.01G043730.1	1	40.6468	105.756	92.2188	77.2354	82.853	31.5861	15.6981	HEC/Ndc80p family domain containing protein	AT3G54630.1	(NDC80)
Soltu.DM.01G030520.1	5	775.2	1301.19	1608.29	1419.24	2106.65	2396.87	1509.85	Nucleoside diphosphate kinase family protein	AT4G09320.1	(NDPK1)
Soltu.DM.05G018770.1	6	0.41497	0.69668	0.893606	1.65712	1.95607	3.9595	4.02807	LYR family of Fe/S cluster biogenesis protein	AT3G12260.1	(NDUFA6)
Soltu.DM.11G008330.1	6	37.2161	37.2762	47.2145	64.9055	81.2573	147.041	204.973	LYR family of Fe/S cluster biogenesis protein	AT3G12260.1	(NDUFA6)
Soltu.DM.06G029430.1	3	0.434938	0.33403	0.144435	0.188776	0.506405	1.94296	5.43473	Late embryogenesis abundant (LEA) hydroxyproline-rich glycoprotein family	AT3G44220.1	(NHL17)
Soltu.DM.08G004370.1	1	121.289	176.235	136.218	141.481	133.15	83.7816	44.5201	PIN domain of ribonuclease domain containing protein	AT5G41190.1	(NOB1)
Soltu.DM.04G007200.1	1	12.8708	47.124	22.4418	41.1131	26.2585	11.6323	5.06887	Nucleolar GTP-binding protein	AT1G50920.1	(NOG1-1)
Soltu.DM.01G029300.1	1	399.723	502.048	335.312	403.998	425.899	313.366	159.687	Nucleolar GTP-binding protein	AT1G50920.1	(NOG1-1)
Soltu.DM.07G020100.2	1	74.6179	112.415	72.0194	75.4807	86.5972	47.7561	16.0722	Nucleolar GTP-binding protein	AT1G50920.1	(NOG1-1)
Soltu.DM.07G014830.1	1	44.9871	61.8924	53.2991	51.5835	49.5935	30.5656	18.47	NOL1/NOP2/sun family protein	AT1G06560.1	(NOP2C)
Soltu.DM.01G033450.1	1	2.29123	5.50134	2.28259	2.65291	3.61915	2.41305	2.65636	transcription regulators	AT1G02080.1	(NOT1)
Soltu.DM.01G034450.5	1	6.19803	15.8605	6.838	12.207	10.7811	9.00314	9.5757	transcription regulators	AT1G02080.1	(NOT1)
Soltu.DM.01G031420.1	4	36.7034	54.9614	24.1916	32.2482	26.0631	14.3824	11.0657	transcription regulators	AT1G02080.1	(NOT1)
Soltu.DM.10G001350.1	5	2.91135	6.48168	3.63879	5.82602	5.3065	6.8674	3.79845	Cell differentiation, Rcd1-like protein	AT3G20800.1	(NOT9A)
Soltu.DM.10G001290.1	4	41.3551	32.4676	26.0705	29.4759	23.6499	20.7714	14.1797	Cell differentiation, Rcd1-like protein	AT3G20800.1	(NOT9A)
Soltu.DM.01G048100.1	6	4.19085	5.69083	7.29108	7.06895	9.5286	19.4066	24.1413	alpha/beta-Hydrolases superfamily protein	AT1G19190.1	(NPF5.1)
Soltu.DM.01G048090.1	3	5.04504	4.03951	3.85651	4.6561	4.25175	8.53957	13.344	carboxyesterase	AT1G19190.1	(NPF5.1)
Soltu.DM.06G020530.1	1	192.45	270.205	208.527	197.197	164.57	97.4626	58.1899	Major facilitator superfamily protein	AT1G22540.1	(NPF5.10)
Soltu.DM.05G009910.1	6	5.69325	8.10047	5.71978	6.34624	13.0381	13.9864	16.7255	Phototropic-responsive NPH3 family protein	AT1G67900.1	(NPY8)
Soltu.DM.02G017690.1	1	59.5469	81.1065	55.3637	56.8312	47.7177	32.6492	28.2555	DNA-directed RNA polymerase family protein	AT4G21710.1	(NRPB2)
Soltu.DM.05G023560.1	1	5.76452	6.3333	9.9238	4.72318	7.7089	5.46701	1.63319	Eukaryotic rpb5 RNA polymerase subunit family protein	AT3G22320.1	(NRPB5)
Soltu.DM.09G002460.1	1	565.747	1212.77	1445.8	1134	1095.21	807.171	574.809	RNA polymerase Rpb6	AT5G51940.1	(NRPB6A)
Soltu.DM.03G002760.1	6	30.162	30.3475	36.3836	52.5526	52.7306	79.6438	95.4409	RNA polymerase Rpb8	AT1G54250.1	(NRPB8A)
Soltu.DM.05G023420.1	6	6.97339	9.2109	10.9972	12.1141	20.4022	31.4654	32.9875	RNA polymerases M/15 Kd subunit	AT3G16980.1	(NRPB9A)
Soltu.DM.01G037760.1	6	4.31862	10.0278	11.0433	9.91808	15.581	25.0792	22.5771	Eukaryotic rpb5 RNA polymerase subunit family protein	AT3G57080.1	(NRPE5)
Soltu.DM.04G012150.1	6	13.9563	16.0531	19.6004	20.9867	21.8545	29.7455	29.9231	Eukaryotic rpb5 RNA polymerase subunit family protein	AT3G57080.1	(NRPE5)
Soltu.DM.02G015540.1	6	4.68323	5.7662	11.3398	9.51204	9.53378	18.7928	26.4302	RNA polymerase Rpb7-like, N-terminal domain	AT4G14660.1	(NRPE7)
Soltu.DM.12G011600.1	6	0.302537	0.665226	0.666098	0.927374	0.755323	2.16126	2.21018	Nse4, component of Smc5/6 DNA repair complex	AT1G51130.1	(NSE4A)
Soltu.DM.12G026910.1	2	8.77514	4.17263	4.38966	3.48548	4.62294	4.12955	5.32499	Calcium-dependent lipid-binding (CaLB domain) family protein	AT1G05500.1	(NTMC2T2.1)
Soltu.DM.12G029070.1	4	17.282	16.7466	17.7999	14.6733	11.9667	7.05433	7.18318	Calcium-dependent lipid-binding (CaLB domain) family protein	AT1G53590.1	(NTMC2T6.1)
Soltu.DM.07G023090.1	1	78.6874	136.197	96.1187	101.869	126.94	91.9906	36.8817	Calcium-dependent lipid-binding (CaLB domain) family protein	AT1G53590.1	(NTMC2T6.1)
Soltu.DM.11G007590.1	1	52.5427	82.852	41.2624	53.8704	44.96	23.844	18.1027	Nuclear pore complex protein NUP1	AT3G10650.1	(NUP1)
Soltu.DM.05G025660.1	1	49.3509	87.0618	48.8347	59.678	51.9031	32.7755	24.4013	Nuclear pore complex protein NUP1	AT3G10650.1	(NUP1)
Soltu.DM.12G008970.1	1	48.8194	62.0537	45.0211	46.8568	50.0069	31.803	19.8415	Nuclear pore protein 84 / 107 domain containing protein	AT3G14120.1	(NUP107)
Soltu.DM.04G024900.1	4	24.4896	24.6173	16.7459	16.8447	19.423	18.9232	10.9408	GTP-binding protein Obg/CgtA	AT1G07615.1	(OBG A-1)
Soltu.DM.08G008290.1	4	2.04337	1.56434	0.749464	1.09228	1.13211	0.595531	0.409069	DNA/RNA polymerases superfamily protein	ATMG00860.1	(ORF158)
Soltu.DM.06G011000.1	4	3.17932	3.11019	1.7079	2.94602	3.16592	0.803087	0.892692	DNA/RNA polymerases superfamily protein	ATMG00860.1	(ORF158)
Soltu.DM.08G010760.1	4	1.96362	1.83734	0.987011	2.34567	2.30522	1.21841	0.354147	DNA/RNA polymerases superfamily protein	ATMG00860.1	(ORF158)
Soltu.DM.05G009960.1	2	15.9902	0	0.982127	2.01226	0.93137	1.66206	8.29071	Plant mitochondrial ATPase, F0 complex, subunit 8 protein	ATMG00480.1	(ORFB)
Soltu.DM.06G034830.1	1	1.57308	3.22611	1.17517	1.49297	2.31347	1.34164	0.609767	ERD (early-responsive to dehydration stress) family protein	AT4G02900.1	(OSCA1.7)
Soltu.DM.08G022100.1	5	7.43522	15.3763	8.09895	10.9004	17.739	20.2872	19.2177	early-responsive to dehydration stress protein (ERD4)	AT1G32090.1	(OSCA1.8)
Soltu.DM.06G017210.1	4	21.276	17.6234	10.6213	13.4586	11.657	9.91272	8.61191	early-responsive to dehydration stress protein (ERD4)	AT4G35870.1	(OSCA4.1)
Soltu.DM.06G017150.1	4	10.0404	12.9738	6.30295	8.43826	7.19724	3.85172	3.51291	early-responsive to dehydration stress protein (ERD4)	AT4G35870.1	(OSCA4.1)
Soltu.DM.11G011020.1	1	8.77321	10.2828	8.25767	8.48803	10.5611	5.8992	4.35934	Membrane insertion protein, OxaA/YidC with tetratricopeptide repeat domain	AT3G44370.1	(OXA2B)
Soltu.DM.11G011490.3	1	10.0475	11.9637	8.03407	9.34116	9.31877	8.18608	4.90775	Membrane insertion protein, OxaA/YidC with tetratricopeptide repeat domain	AT3G44370.1	(OXA2B)
Soltu.DM.12G007350.2	6	14.5014	19.9529	20.869	27.092	39.2863	59.5763	51.1885	HSP20-like chaperones superfamily protein	AT4G02450.1	(P23-1)
Soltu.DM.11G024750.1	6	0.911516	1.65669	1.44896	2.259	1.75154	2.382	3.12211	Outer membrane OMP85 family protein	AT3G44160.1	(P39)
Soltu.DM.03G013930.1	2	184.383	110.505	136.41	160.381	136.88	99.5782	107.856	polyadenylate-binding protein	AT5G65260.1	(PABN3)
Soltu.DM.08G002690.3	3	14.1536	19.572	21.5022	18.3505	19.5756	23.7104	30.4108	Protein Transporter, Pam16	AT5G61880.1	(PAM16L)
Soltu.DM.10G021150.1	6	25.0218	20.9153	29.1061	45.9221	38.4666	69.2871	73.0575	Chaperone DnaJ-domain superfamily protein	AT2G35795.1	(PAM18-1)
Soltu.DM.06G027580.1	5	2.94579	6.92694	8.19462	7.74661	8.87234	7.63011	8.1008	Chaperone DnaJ-domain superfamily protein	AT2G35795.1	(PAM18-1)
Soltu.DM.11G012990.1	2	94.7804	72.7679	64.6083	49.969	48.7373	38.1771	44.5712	Sec14p-like phosphatidylinositol transfer family protein	AT1G72160.1	(PATL3)
Soltu.DM.02G013300.1	6	0.410703	0.13433	0.163261	0.373803	1.16714	17.2254	18.667	Sec14p-like phosphatidylinositol transfer family protein	AT1G30690.1	(PATL4)
Soltu.DM.09G009370.1	6	34.1669	65.9228	52.7122	57.4468	74.6362	116.151	142.209	SEC14 cytosolic factor family protein / phosphoglyceride transfer family protein	AT3G51670.1	(PATL6)
Soltu.DM.01G048770.1	6	5.54803	9.25755	9.19564	10.038	15.9393	27.8609	29.0895	clast3-related	AT3G18940.1	(PBAC2)
Soltu.DM.02G032980.1	6	3.53062	4.77171	4.57344	6.46231	8.78529	12.724	14.6201	Proteasome assembly chaperone 3 domain containing protein	AT5G14710.1	(PBAC3)
Soltu.DM.02G024750.1	6	38.7599	39.6978	44.8129	50.1529	53.2917	86.7773	97.5651	N-terminal nucleophile aminohydrolases (Ntn hydrolases) superfamily protein	AT3G60820.1	(PBF1)
Soltu.DM.03G003910.1	6	17.7945	19.1114	21.2326	21.6271	23.5233	36.9342	48.5997	N-terminal nucleophile aminohydrolases (Ntn hydrolases) superfamily protein	AT3G60820.1	(PBF1)
Soltu.DM.04G037700.1	2	3.71566	0.426249	0.462744	0.768751	0.316082	0.254725	0.920962	Protein kinase superfamily protein	AT1G76360.1	(PBL31)
Soltu.DM.02G030170.1	6	3.28485	1.66707	1.11114	2.82192	4.38044	15.6801	10.7528	Methylenetetrahydrofolate reductase family protein	AT5G38710.1	(PDH2)
Soltu.DM.03G031060.1	5	3.1083	6.8676	4.46321	6.07992	6.8607	7.62809	7.23752	Tudor/PWWP/MBT superfamily protein	AT4G31880.1	(PDS5C)
Soltu.DM.10G015120.1	5	0.864099	3.38012	1.68784	5.06529	2.73331	8.24583	6.68844	cytochrome b6f complex subunit (petM), putative	AT2G26500.1	(PETM)
Soltu.DM.08G028910.3	6	2.9748	4.58236	3.34921	5.71141	8.43408	24.9434	21.8878	Pectin lyase-like superfamily protein	AT4G23820.1	(PGF13)
Soltu.DM.08G000130.1	5	0.480443	3.52369	2.0479	6.3822	3.06336	6.37711	4.63726	PGR5-LIKE A	AT4G22890.1	(PGR5-LIKE A)
Soltu.DM.09G026080.1	2	15.2945	3.55016	4.65473	15.3058	4.85668	10.2273	9.74023	conserved hypothetical protein	AT4G14450.1	(PH1)
Soltu.DM.06G014690.1	3	1.76066	1.5723	1.93583	2.23076	2.26994	5.24503	9.29806	conserved hypothetical protein	AT4G14450.1	(PH1)
Soltu.DM.05G002250.1	6	2.69044	3.76944	1.16731	1.13593	2.76859	9.30712	11.8844	EXS (ERD1/XPR1/SYG1) family protein	AT1G68740.1	(PHO1;H1)
Soltu.DM.07G003220.2	4	37.8296	36.9656	28.0134	28.8018	25.3634	18.582	20.4873	ENTH/ANTH/VHS superfamily protein	AT5G35200.1	(PICALM3)
Soltu.DM.08G011180.1	4	55.0009	59.8727	46.0075	46.1723	42.7074	28.0472	36.5585	ENTH/ANTH/VHS superfamily protein	AT2G25430.1	(PICALM4A)
Soltu.DM.09G025440.1	1	342.932	688.559	520.68	453.848	568.697	271.284	107.167	Pyruvate kinase family protein	AT3G22960.1	(PKP-ALPHA)
Soltu.DM.07G005750.1	6	2.55171	6.16114	10.4093	22.9714	31.4623	68.1441	67.5627	Phospholipase A2 family protein	AT2G06925.1	(PLA2-ALPHA)
Soltu.DM.01G031640.1	6	2.04727	2.8507	2.75979	4.99681	4.70906	15.5306	19.6758	PLATZ transcription factor family protein	AT3G60670.1	(PLATZ10)
Soltu.DM.03G025090.1	3	5.45732	2.53015	2.06342	7.12595	12.1631	36.9545	80.5915	Pectin lyase-like superfamily protein	AT4G24780.1	(PLL19)
Soltu.DM.02G033640.1	3	2.30242	1.83471	2.93876	3.75707	2.12143	3.95045	38.8831	Pectin lyase-like superfamily protein	AT4G24780.1	(PLL19)
Soltu.DM.08G013170.1	3	3.32589	3.51291	2.66702	4.5311	4.67382	5.70688	10.275	Mitochondrial substrate carrier family protein	AT5G56450.1	(PM-ANT)
Soltu.DM.12G025490.1	6	0.0386207	0.654601	0.384602	1.00025	3.04288	7.69878	7.67073	Pectin lyase-like superfamily protein	AT5G19730.1	(PME53)
Soltu.DM.03G015540.1	3	8.7225	1.40193	1.31548	1.56314	1.66414	10.28	42.963	Plant invertase/pectin methylesterase inhibitor superfamily protein	AT1G62770.1	(PMEI9)
Soltu.DM.02G032550.1	3	0.587857	0.962795	0.614009	0.583504	1.55781	1.59756	3.45139	zinc finger (AN1-like) family protein	AT3G28210.1	(PMZ)
Soltu.DM.02G007310.1	3	11.0761	15.9056	15.218	26.0653	21.7153	29.8839	46.7904	Protein of unknown function (DUF1295)	AT2G46890.1	(PNET3)
Soltu.DM.08G024670.1	4	8.1374	5.28829	3.79168	6.6802	6.60701	3.73321	3.25726	conserved hypothetical protein	AT5G47400.1	(PNET4)
Soltu.DM.08G028960.1	6	1.45441	0.737525	0.821983	1.11791	2.01587	11.0128	9.24499	DNA primases;DNA primases	AT5G41880.1	(POLA3)
Soltu.DM.10G003050.1	5	6.65099	10.4076	9.16796	10.7637	11.5038	15.1418	12.9937	DNA-directed DNA polymerases	AT1G78650.1	(POLD3)
Soltu.DM.03G036230.1	2	47.015	15.7526	18.2592	21.9163	18.4077	24.5885	33.7983	PRA1 (Prenylated rab acceptor) family protein	AT1G55190.1	(PRA7)
Soltu.DM.07G022130.1	3	1.11467	3.36376	2.43176	1.86924	3.62141	6.04334	11.3615	alpha/beta-Hydrolases superfamily protein	AT5G50890.1	(PRLIP8)
Soltu.DM.08G029300.2	6	4.54746	5.70697	4.95003	5.86571	7.65786	11.92	13.1769	alpha/beta-Hydrolases superfamily protein	AT4G10955.1	(PRLIP9)
Soltu.DM.08G024660.1	2	117.663	69.8974	62.5379	65.98	57.0476	53.0732	45.2944	pre-mRNA processing ribonucleoprotein binding region-containing protein	AT1G60170.1	(PRP31)
Soltu.DM.02G014250.1	1	18.9286	26.0663	17.4206	18.0648	11.7628	3.70869	3.05087	Tetratricopeptide repeat (TPR)-like superfamily protein	AT5G46400.1	(PRP39-2)
Soltu.DM.02G014270.1	1	17.592	33.8024	20.6025	22.5073	15.2912	8.81862	7.17235	Tetratricopeptide repeat (TPR)-like superfamily protein	AT5G46400.1	(PRP39-2)
Soltu.DM.07G019540.1	6	4.42838	5.29172	6.12028	10.2818	6.84429	11.008	12.3118	photosystem II family protein	AT1G03600.1	(PSB27)
Soltu.DM.05G024940.1	6	0.188799	0.230662	0.199512	0.59587	1.21899	7.23511	8.83186	PSF2	AT3G12530.1	(PSF2)
Soltu.DM.04G003480.1	3	1.93083	7.81702	1.56378	1.78876	1.65718	3.12077	32.6596	ARM repeat superfamily protein	AT5G37490.1	(PUB21)
Soltu.DM.03G017970.2	4	19.4024	17.722	13.257	11.3848	13.0716	7.96635	6.64172	U-box domain-containing protein kinase family protein	AT3G49060.1	(PUB32)
Soltu.DM.11G020310.1	4	37.1715	39.2609	31.6623	28.3812	24.0467	15.2652	13.5932	U-box domain-containing protein kinase family protein	AT2G45910.1	(PUB33)
Soltu.DM.01G033690.1	1	12.6409	20.1227	13.668	12.7713	12.9984	8.29513	6.66681	U-box domain-containing protein kinase family protein	AT2G45910.1	(PUB33)
Soltu.DM.03G004160.1	6	1.71815	2.0551	1.99045	2.39958	3.26393	7.16093	7.80154	ARM repeat superfamily protein	AT4G36550.1	(PUB5)
Soltu.DM.02G025010.1	4	14.0051	15.2378	11.286	9.82754	14.0289	10.3904	6.54428	ARM repeat superfamily protein	AT4G36550.1	(PUB5)
Soltu.DM.03G004170.2	4	4.00791	3.48047	3.41519	3.72457	3.68377	2.44175	1.60128	plant U-box	AT4G36550.1	(PUB5)
Soltu.DM.11G010060.1	5	9.35622	14.3144	14.6476	16.6258	19.5238	22.3507	16.8952	Tetratricopeptide repeat (TPR)-like superfamily protein	AT1G22700.1	(PYG7)
Soltu.DM.01G029760.2	6	16.6539	13.649	12.8858	19.3075	25.9008	44.2961	45.2082	P-loop containing nucleoside triphosphate hydrolases superfamily protein	AT5G26667.1	(PYR6)
Soltu.DM.11G026490.2	6	20.3297	23.8266	23.9224	28.0425	34.0375	59.4275	68.8052	RAB GTPase homolog 8A	AT3G46060.1	(RABE1c)
Soltu.DM.04G007340.2	3	48.77	45.238	51.1677	53.5331	57.4696	83.9867	113.939	RAB GTPase homolog 8A	AT3G46060.1	(RABE1c)
Soltu.DM.11G002430.1	1	2.78576	7.22216	4.89058	5.46206	4.29789	4.02962	3.50858	DNA repair protein Rad4 family	AT5G16630.1	(RAD4)
Soltu.DM.05G023970.1	4	22.0356	19.6949	13.3367	14.3699	15.4711	5.8113	3.61227	DNA repair-recombination protein (RAD50)	AT2G31970.1	(RAD50)
Soltu.DM.05G023980.1	4	35.1575	42.4604	24.5995	29.1578	28.2498	20.5568	13.5215	DNA repair-recombination protein (RAD50)	AT2G31970.1	(RAD50)
Soltu.DM.07G006410.1	6	0.790851	0.234087	0.36905	0.737764	0.730143	6.28734	7.069	RAS associated with diabetes protein	AT5G20850.1	(RAD51)
Soltu.DM.03G000550.1	6	0.044265	0.082178	0.10254	0.144964	0.38929	4.13774	2.12556	Helicase protein with RING/U-box domain	AT5G43530.1	(RAD5B)
Soltu.DM.10G019140.1	5	5.62831	10.2075	4.33657	11.9837	11.3221	10.4237	13.9817	HEAT repeat ;WD domain, G-beta repeat protein protein	AT3G08850.1	(RAPTOR1)
Soltu.DM.05G007710.1	5	2.45942	4.38011	3.81904	4.67353	4.91781	6.58823	4.49	RNA-binding (RRM/RBD/RNP motifs) family protein	AT1G70200.1	(RBD1)
Soltu.DM.11G018030.1	5	1.69927	4.51924	4.0426	5.5483	8.82907	10.5002	7.28752	Transcriptional factor B3 family protein	AT2G24700.1	(REM32)
Soltu.DM.08G002390.1	3	1.69951	1.58978	1.33816	1.83788	1.46186	3.83849	8.01733	transcriptional factor B3 family protein	AT2G24700.1	(REM32)
Soltu.DM.09G031410.3	1	1.93545	1.91696	2.60927	2.55012	1.69418	1.27408	0.748269	DNA-binding HORMA family protein	AT1G16590.1	(REV7)
Soltu.DM.08G019020.1	2	2.77018	1.08894	0.703694	0.970165	1.00226	1.02818	0.861697	Leucine-rich repeat receptor-like protein kinase family protein	AT3G24240.1	(RGFR1)
Soltu.DM.03G001650.1	4	1.73951	2.01444	1.13334	1.2197	1.68301	0.498176	0.120093	Leucine-rich repeat receptor-like protein kinase family protein	AT3G24240.1	(RGFR1)
Soltu.DM.03G026240.1	1	3.92358	5.54398	2.90549	3.73638	6.34445	3.82161	1.71674	Leucine-rich repeat receptor-like protein kinase family protein	AT4G26540.1	(RGFR3)
Soltu.DM.10G000410.2	6	2.11967	1.3178	1.29261	3.65639	6.18342	14.4336	20.3767	ROP-interactive CRIB motif-containing protein	AT4G28556.1	(RIC7)
Soltu.DM.03G029170.3	6	4.00602	4.68573	3.75244	7.14116	8.65774	18.7475	18.1478	Protein of unknown function (DUF1118)	AT5G08050.1	(RIQ1)
Soltu.DM.03G027140.1	5	1.65276	4.20112	4.06739	8.20004	2.58141	4.26729	4.11451	Protein of unknown function (DUF1118)	AT1G74730.1	(RIQ2)
Soltu.DM.01G046920.1	1	28.9624	39.0577	31.3705	30.7512	32.0627	19.4805	10.1753	Pseudouridine synthase family protein	AT3G19440.1	(RLUA2)
Soltu.DM.11G011840.1	1	33.8277	36.5996	37.505	32.9939	33.3401	20.6275	16.2261	Protease-associated (PA) RING/U-box zinc finger family protein	AT1G71980.1	(RMR2)
Soltu.DM.03G036310.2	5	4.81951	6.3412	7.47966	9.39954	9.71105	10.7974	11.359	Ribonuclease III family protein	AT1G55140.1	(RNC3)
Soltu.DM.04G007990.1	3	3.67035	6.25975	6.13912	6.80835	7.93882	13.556	33.7651	Thioredoxin superfamily protein	AT5G18600.1	(ROXY10)
Soltu.DM.04G008000.1	3	0.595993	0.392866	2.07403	3.42194	3.22169	5.78424	16.5242	Thioredoxin superfamily protein	AT5G18600.1	(ROXY10)
Soltu.DM.11G023500.1	4	47.8831	41.4343	63.9318	54.3381	25.0227	16.3003	24.6407	Thioredoxin superfamily protein	AT4G33040.1	(ROXY21)
Soltu.DM.01G022320.1	3	38.7644	16.4556	20.9183	21.1568	29.6509	42.3483	110.623	Glutaredoxin family protein	AT3G21460.1	(ROXY3)
Soltu.DM.09G022980.1	3	6.7664	5.0154	7.17968	15.1351	11.6135	7.55867	56.3933	Thioredoxin superfamily protein	AT2G30540.1	(ROXY7)
Soltu.DM.10G025500.1	6	3.56161	3.07101	3.38805	4.41241	3.89593	11.1308	13.6282	Replication protein A, subunit RPA32	AT3G02920.1	(RPA32B)
Soltu.DM.01G006010.1	6	130.175	137.159	147.324	195.228	246.402	421.679	410.693	Ribosomal protein L7Ae/L30e/S12e/Gadd45 family protein	AT1G36240.1	(RPL30A)
Soltu.DM.11G024300.1	6	66.8939	44.2375	65.7023	85.655	100.732	160.595	171.479	Ribosomal protein L7Ae/L30e/S12e/Gadd45 family protein	AT1G36240.1	(RPL30A)
Soltu.DM.04G028840.1	6	80.9618	105.5	120.304	129.26	143.772	216.528	209.804	Ribosomal protein L7Ae/L30e/S12e/Gadd45 family protein	AT1G77940.1	(RPL30B)
Soltu.DM.06G024070.1	2	167.488	124.304	120.113	127.886	129.349	142.069	76.9921	Ribosomal protein L30/L7 family protein	AT2G01250.1	(RPL7B)
Soltu.DM.09G019900.1	6	166.855	138.451	200.249	224.943	312.046	525.856	418.539	Ribosomal protein S24e family protein	AT5G28060.1	(RPS24B)
Soltu.DM.01G037110.1	5	201.791	304.456	307.633	303.37	424.746	525.377	319.387	Ribosomal protein S24e family protein	AT5G28060.1	(RPS24B)
Soltu.DM.12G025670.1	6	417.959	292.368	453.243	484.073	609.125	1077.58	1201.68	Ribosomal protein S30 family protein	AT5G56670.1	(RPS30C)
Soltu.DM.12G006330.2	4	35.8905	36.8791	20.3519	24.6886	21.999	12.365	10.3992	lipases;hydrolases, acting on ester bonds	AT1G58520.1	(RXW8)
Soltu.DM.01G044920.1	6	15.4525	21.9948	11.4092	16.8803	25.6439	36.4398	45.5237	sequence-specific DNA binding transcription factors;transcription regulators	AT5G09460.1	(SACL1)
Soltu.DM.04G021720.1	6	181.63	127.732	121.306	187.118	234.172	557.532	671.41	Pollen Ole e 1 allergen and extensin family protein	AT4G08685.1	(SAH7)
Soltu.DM.05G021890.1	3	4.43368	1.89543	2.53401	2.41492	4.4666	8.44807	21.772	Pollen Ole e 1 allergen and extensin family protein	AT4G08685.1	(SAH7)
Soltu.DM.05G027210.1	6	11.1214	14.8397	14.6514	20.2286	25.9886	35.1017	38.5508	Inositol monophosphatase family protein	AT5G63980.1	(SAL1)
Soltu.DM.07G005090.1	2	1.5869	1.50246	1.02018	0.916654	0.800934	1.76294	1.1503	Subtilase family protein	AT1G01900.1	(SBTI1.1)
Soltu.DM.09G014090.1	1	7.91585	16.3525	16.3684	11.9777	11.1532	7.14957	4.28611	Tetratricopeptide repeat (TPR)-like superfamily protein	AT5G51340.1	(SCC4)
Soltu.DM.09G014080.1	1	66.5756	127.675	123.722	85.1578	85.6525	28.4479	18.8766	Tetratricopeptide repeat (TPR)-like superfamily protein	AT5G51340.1	(SCC4)
Soltu.DM.11G016310.1	1	28.8188	39.6163	24.8971	29.2048	28.1287	14.0356	10.6127	ARM repeat superfamily protein	AT1G71410.1	(SCYL2B)
Soltu.DM.06G027220.1	6	43.1114	37.6131	39.2048	36.8412	61.105	98.7354	81.6252	secE/sec61-gamma protein transport protein	AT5G50460.1	(SEC61GAMMA)
Soltu.DM.09G024400.1	6	1.77941	1.68721	1.7793	1.869	3.06069	3.90978	3.99426	secE/sec61-gamma protein transport protein	AT4G14870.1	(SECE1)
Soltu.DM.05G018670.1	1	14.0248	19.6953	9.986	13.9708	13.1313	4.76822	3.57938	transducin family protein / WD-40 repeat family protein	AT4G00800.1	(SETH5)
Soltu.DM.05G018660.1	1	28.9493	35.8127	22.9326	32.8909	26.6934	18.4444	14.5357	transducin family protein / WD-40 repeat family protein	AT4G00800.1	(SETH5)
Soltu.DM.05G004440.1	6	0.127516	0.043244	0.0518147	0.2644	0.624445	14.7574	10.6524	ASF1 like histone chaperone	AT1G66740.1	(SGA2)
Soltu.DM.06G013540.1	2	88.3224	5.06955	4.70073	7.85908	7.89417	16.6742	16.2218	phosphatase-related	AT4G11260.1	(SGT1B)
Soltu.DM.03G023300.1	4	177.074	155.951	137.509	134.2	113.365	102.872	89.4756	phosphatase-related	AT4G11260.1	(SGT1B)
Soltu.DM.03G037740.1	1	31.2407	42.4654	34.6895	32.3116	32.3216	19.4977	16.0968	Ubiquitin-specific protease family C19-related protein	AT1G16860.1	(SHOU4L)
Soltu.DM.05G000960.1	4	61.9624	70.2838	53.2288	45.9551	39.325	23.1737	19.7246	Protein kinase superfamily protein	AT1G69220.1	(SIK1)
Soltu.DM.03G022450.1	4	25.5783	25.9139	29.6038	21.8047	18.187	13.0493	13.9143	Protein with RING/U-box and TRAF-like domains	AT3G61790.1	(SINAT3)
Soltu.DM.05G020180.1	3	8.31805	9.85662	10.1179	11.3267	10.9117	15.3104	25.1412	Protein with RING/U-box and TRAF-like domains	AT3G61790.1	(SINAT3)
Soltu.DM.03G010350.1	6	0.0310563	0.0260095	0.061104	0.141465	0.438131	5.52948	4.68088	ARM repeat superfamily protein	AT1G54385.1	(SINE1)
Soltu.DM.06G003360.1	4	23.5023	20.8901	12.9994	16.3852	15.6824	5.85039	4.85456	RNA helicase, ATP-dependent, SK12/DOB1 protein	AT3G46960.1	(SKI2)
Soltu.DM.06G003370.1	4	20.1172	24.0681	14.6718	18.7506	17.9798	11.9673	10.2351	RNA helicase, ATP-dependent, SK12/DOB1 protein	AT3G46960.1	(SKI2)
Soltu.DM.10G017610.1	2	10.2948	2.21745	6.05699	5.06227	3.3585	2.66841	4.08802	E3 ubiquitin ligase SCF complex subunit SKP1/ASK1 family protein	AT5G42190.1	(SKP1B)
Soltu.DM.10G017640.1	2	24.7203	13.0003	20.8533	17.8812	13.1	13.5039	14.9195	E3 ubiquitin ligase SCF complex subunit SKP1/ASK1 family protein	AT5G42190.1	(SKP1B)
Soltu.DM.01G051200.1	4	1721.17	1048.56	1367.15	1043.34	554.116	458.22	458.435	E3 ubiquitin ligase SCF complex subunit SKP1/ASK1 family protein	AT5G42190.1	(SKP1B)
Soltu.DM.10G017580.1	4	4049.29	3724.92	3978.31	3161.85	2307.82	1305.67	719.044	E3 ubiquitin ligase SCF complex subunit SKP1/ASK1 family protein	AT5G42190.1	(SKP1B)
Soltu.DM.10G017590.1	1	2463.14	3107.18	3380.38	2359.64	1574.62	763.524	523.201	E3 ubiquitin ligase SCF complex subunit SKP1/ASK1 family protein	AT5G42190.1	(SKP1B)
Soltu.DM.04G025280.1	4	228.46	207.417	235.189	159.117	118.162	52.7188	53.8546	F-box/RNI-like superfamily protein	AT1G21410.1	(SKP2A)
Soltu.DM.08G025370.1	6	4.73055	5.07911	2.94583	5.61385	9.67698	39.4039	33.1444	Cupredoxin superfamily protein	AT4G12420.1	(SKU5)
Soltu.DM.10G026650.1	4	135.883	118.216	73.8843	67.0043	56.3194	35.2367	26.301	Telomerase activating protein Est1	AT5G19400.1	(SMG7)
Soltu.DM.09G013010.1	6	1.13108	0.994175	0.874496	0.905307	0.933469	5.49611	6.2053	conserved hypothetical protein	AT2G28330.1	(SMR11)
Soltu.DM.11G020340.1	3	0.913826	0.613638	0.405597	0.664097	0.849846	2.12088	5.57635	Cyclin-dependent protein kinase inhibitor SMR3	AT5G59360.1	(SMR113)
Soltu.DM.02G033320.1	6	1.17429	0.773679	0.977422	0.758123	1.46877	7.64695	8.31501	conserved hypothetical protein	AT5G40460.1	(SMR6)
Soltu.DM.10G022870.1	5	5.16946	3.88975	7.24559	35.5435	6.55448	7.94313	13.6301	SOUL heme-binding family protein	AT2G37970.1	(SOUL-1)
Soltu.DM.06G026740.1	6	0.621358	0.710719	0.6903	1.13982	0.914985	3.14226	2.64551	Chromosome segregation protein Spc25 domain containing protein	AT3G48210.1	(SPC25)
Soltu.DM.01G029110.1	1	7.36174	9.76344	5.83653	6.20891	6.93472	2.70197	1.29664	Tetratricopeptide repeat (TPR)-like superfamily protein	AT4G02750.1	(SSTPR)
Soltu.DM.02G015890.1	1	4.93139	6.74486	3.60414	4.68046	5.1544	2.29437	1.16414	Tetratricopeptide repeat (TPR)-like superfamily protein	AT4G02750.1	(SSTPR)
Soltu.DM.03G033520.1	4	2.23786	2.70899	1.58377	1.77443	2.17723	1.39159	0.884838	Tetratricopeptide repeat (TPR)-like superfamily protein	AT4G02750.1	(SSTPR)
Soltu.DM.06G000250.1	1	2.62461	5.39941	3.63805	4.27862	4.14463	1.98424	0.844626	Pentatricopeptide repeat (PPR) superfamily protein	AT4G02750.1	(SSTPR)
Soltu.DM.06G000280.1	1	7.21159	12.4178	6.78024	9.36958	8.63018	6.62502	3.8569	Pentatricopeptide repeat (PPR) superfamily protein	AT4G02750.1	(SSTPR)
Soltu.DM.06G034150.1	5	3.01509	14.6529	8.4887	12.0022	14.6487	17.6871	16.3894	SET-domain containing protein lysine methyltransferase family protein	AT3G04380.1	(SUVR4)
Soltu.DM.09G022190.1	4	27.308	29.2379	23.8923	21.8895	19.5101	13.923	13.2289	SET-domain containing protein lysine methyltransferase family protein	AT3G04380.1	(SUVR4)
Soltu.DM.02G013540.1	3	95.9039	43.1275	52.9109	52.2737	55.1168	127.568	201.654	Protein of unknown function, DUF538	AT5G46230.1	(SVB3)
Soltu.DM.02G016120.1	1	0.922783	4.61805	4.9166	4.95312	2.36949	1.85663	0.847574	Protein of unknown function, DUF538	AT5G46230.1	(SVB3)
Soltu.DM.03G001790.1	4	56.7244	47.7168	46.4332	42.6979	45.5453	33.7521	17.7197	Protein of unknown function, DUF538	AT4G24130.1	(SVB5)
Soltu.DM.05G016690.1	4	27.0588	22.1918	25.8853	22.2881	17.0939	9.54505	11.2594	Pleckstrin homology (PH) domain-containing protein	AT2G30880.1	(SWAP70)
Soltu.DM.04G025620.2	6	0.0129583	0.261941	0.194936	0.354672	0.421026	4.38575	3.52535	Nodulin MtN3 family protein	AT1G21460.1	(SWEET1)
Soltu.DM.03G020070.1	3	170.611	157.816	124.165	136.603	115.012	92.5577	212.715	Nodulin MtN3 family protein	AT5G50790.1	(SWEET10)
Soltu.DM.06G027950.1	2	19.0754	5.45052	4.96295	3.84182	3.93649	3.44064	7.88373	homolog of Medicago truncatula MTN3	AT3G48740.1	(SWEET11)
Soltu.DM.06G027960.1	3	2.02487	2.35561	1.80872	1.25764	3.80008	4.94182	8.22737	homolog of Medicago truncatula MTN3	AT5G23660.1	(SWEET12)
Soltu.DM.01G039600.1	5	3.99478	2.92659	3.06406	22.8864	10.9118	7.51277	11.1573	Nodulin MtN3 family protein	AT4G15920.1	(SWEET17)
Soltu.DM.01G039610.1	3	10.292	6.54333	9.76184	12.4468	7.26911	7.17065	26.6344	Nodulin MtN3 family protein	AT4G15920.1	(SWEET17)
Soltu.DM.02G014590.1	1	9.98179	7.13111	9.28609	23.2507	8.97711	5.25147	10.9647	Nodulin MtN3 family protein	AT3G14770.1	(SWEET2)
Soltu.DM.10G013380.1	5	2.00594	3.90498	4.07902	8.36547	10.2423	22.7227	14.0477	SWIB/MDM2 domain superfamily protein	AT2G14880.1	(SWIB2)
Soltu.DM.01G046710.1	5	14.6693	38.5831	40.6941	39.2502	53.8834	63.1062	36.4698	SWIB/MDM2 domain superfamily protein	AT4G34290.1	(SWIB3)
Soltu.DM.02G012100.1	5	0.764591	2.0435	2.06782	2.72362	1.95325	1.90379	1.56629	Bromodomain transcription factor	AT5G15570.1	(TAF3)
Soltu.DM.04G031610.1	1	13.2139	17.4095	9.31342	14.7029	13.1125	7.88221	6.82478	Symplekin tight junction protein C terminal domain containing protein	AT1G27595.1	(TANG1)
Soltu.DM.12G030030.1	4	3.37289	3.70468	2.35047	2.93291	2.16067	1.69297	3.06233	Plant protein of unknown function (DUF828)	AT1G73140.1	(TBL31)
Soltu.DM.07G007930.1	1	7.31998	10.027	8.79167	9.73585	8.28574	3.95764	3.46509	Tesmin/TSO1-like CXC domain-containing protein	AT4G29000.1	(TCX5)
Soltu.DM.07G027900.1	6	11.3713	12.3643	13.5441	21.2771	18.1284	25.0692	33.9033	Transducin/WD40 repeat-like superfamily protein	AT5G56130.1	(TEX1)
Soltu.DM.01G035800.1	4	125.715	116.191	88.6109	95.7332	97.4287	67.63	52.1392	nuclear matrix protein-related	AT5G09860.1	(THO1)
Soltu.DM.11G000900.1	6	14.3247	16.3266	16.3146	24.9366	25.9196	33.0742	39.7512	carboxylesterases	AT4G22300.1	(TIPSY1)
Soltu.DM.02G034700.1	1	24.6503	31.5019	19.3624	23.8777	21.2801	13.5644	11.0153	ARM repeat superfamily protein	AT1G12930.1	(TNPO3)
Soltu.DM.06G023740.1	3	29.8539	14.5049	16.9204	23.8685	21.3457	32.3791	45.1803	SNARE-like superfamily protein	AT1G80500.1	(TRAPPC2)
Soltu.DM.04G028510.1	3	22.5287	22.2066	27.9759	28.9694	30.7887	43.6037	60.4942	Transport protein particle (TRAPP) component	AT3G05000.1	(TRAPPC6)
Soltu.DM.05G021320.1	1	65.6308	81.7478	60.7368	66.8556	74.3632	41.6908	21.0596	S-adenosyl-L-methionine-dependent methyltransferases superfamily protein	AT2G22400.1	(TRM4B)
Soltu.DM.11G003520.1	1	60.9333	74.4457	52.7265	58.1296	62.2406	37.6438	22.478	S-adenosyl-L-methionine-dependent methyltransferases superfamily protein	AT2G22400.1	(TRM4B)
Soltu.DM.12G015770.1	4	65.1882	52.2828	46.3013	49.6824	48.4304	25.0373	12.2331	Pseudouridine synthase family protein	AT2G30320.1	(TRUA2)
Soltu.DM.12G015750.1	4	23.7493	22.5872	19.4247	20.1417	22.4278	18.2145	12.1541	Pseudouridine synthase family protein	AT2G30320.1	(TRUA2)
Soltu.DM.12G015760.1	1	17.7632	18.8816	18.2939	18.2244	15.7637	10.074	8.21041	Pseudouridine synthase family protein	AT2G30320.1	(TRUA2)
Soltu.DM.05G023190.1	5	0.94199	2.58594	2.40905	3.67159	4.2254	4.27118	3.73214	Pseudouridine synthase family protein	AT3G06950.1	(TRUA4)
Soltu.DM.02G033480.1	5	3.34613	8.47836	6.95504	8.51377	9.73371	10.9095	9.11523	Pseudouridine synthase family protein	AT5G14460.1	(TRUB2)
Soltu.DM.11G021220.1	2	222.059	132.914	107.425	113.537	113.398	91.6557	77.822	U2 snRNP auxiliary factor small subunit, putative	AT5G42820.1	(U2AF35B)
Soltu.DM.10G024760.6	1	163.535	217.036	202.312	167.998	143.694	106.26	84.1145	Zinc finger C-x8-C-x5-C-x3-H type family protein	AT5G42820.1	(U2AF35B)
Soltu.DM.12G025710.6	1	135.047	205.46	180.081	143.255	127.985	72.4237	48.0421	U2 snRNP auxilliary factor, large subunit, splicing factor	AT1G60900.1	(U2AF65B)
Soltu.DM.02G017890.1	1	106.027	153.661	103.333	93.6371	98.3406	71.5886	43.4952	U2 snRNP auxilliary factor, large subunit, splicing factor	AT1G60900.1	(U2AF65B)
Soltu.DM.03G014900.1	4	12.9265	13.9707	10.7757	10.5095	9.29044	3.20731	1.95377	Ubiquitin-associated (UBA) protein	AT2G41160.1	(UBAC2B)
Soltu.DM.01G046910.1	6	5.18842	7.40964	5.39613	10.2364	13.7512	23.65	21.5161	UDP-Glycosyltransferase superfamily protein	AT4G15480.1	(UGT84A1)
Soltu.DM.12G003450.1	5	13.2535	8.46142	11.1809	29.0182	18.1941	15.9909	20.8238	UDP-Glycosyltransferase superfamily protein	AT4G15480.1	(UGT84A1)
Soltu.DM.08G005540.1	5	5.33826	7.51266	7.34613	8.43522	13.3943	14.2603	11.7622	UDP-Glycosyltransferase superfamily protein	AT4G15480.1	(UGT84A1)
Soltu.DM.04G003820.1	1	2.56382	3.33701	1.74971	2.98642	2.4311	2.13738	0.784053	UDP-Glycosyltransferase superfamily protein	AT4G15480.1	(UGT84A1)
Soltu.DM.02G026690.1	5	1.33722	3.44805	2.50686	1.8757	2.53492	2.7003	2.66808	UDP-Glycosyltransferase superfamily protein	AT1G22400.1	(UGT85A1)
Soltu.DM.03G008590.1	1	2.84277	8.27622	4.28241	5.69059	4.57043	3.62904	2.86966	Ribosomal L18p/L5e family protein	AT3G45020.1	(UL18-L7)
Soltu.DM.06G018760.1	5	15.3663	34.4079	48.0269	29.515	26.8015	33.9062	34.6849	Ribosomal L18p/L5e family protein	AT3G45020.1	(UL18-L7)
Soltu.DM.04G019070.1	1	29.6021	59.9404	32.5409	32.12	29.1348	9.42819	8.27006	binding;RNA binding	AT2G39260.1	(UPF2)
Soltu.DM.04G019100.1	1	26.4915	43.1534	23.6843	24.5477	22.7098	8.54182	8.13668	binding;RNA binding	AT2G39260.1	(UPF2)
Soltu.DM.10G028150.1	6	4.23887	6.67366	5.05333	6.4346	7.54717	11.6241	12.979	Nucleotide-sugar transporter family protein	AT5G04160.1	(UUAT1)
Soltu.DM.01G035150.1	4	13.9601	12.6984	11.9058	12.0291	10.5465	7.29772	6.63061	conserved hypothetical protein	AT3G61800.1	(UVSSA)
Soltu.DM.08G004890.1	5	1.79403	5.52273	4.18054	5.58503	9.95154	13.8644	5.91681	Dof-type zinc finger DNA-binding family protein	AT4G24060.1	(VDOF1)
Soltu.DM.08G029850.1	3	1.9796	3.17087	2.60644	3.05153	4.16156	6.18217	11.5682	Dof-type zinc finger DNA-binding family protein	AT4G24060.1	(VDOF1)
Soltu.DM.03G022110.1	3	14.8223	12.0484	12.4347	12.4911	19.7987	22.4183	35.6811	Dof-type zinc finger DNA-binding family protein	AT4G24060.1	(VDOF1)
Soltu.DM.09G031660.1	6	34.9647	29.8766	49.0732	41.5708	52.477	95.8051	119.405	ATPase, V0 complex, subunit E	AT5G55290.1	(VHA-E1)
Soltu.DM.12G002280.1	3	10.0593	5.8826	9.28951	12.8578	10.0446	15.0944	27.6379	ATPase, V0 complex, subunit E	AT5G55290.1	(VHA-E1)
Soltu.DM.02G011230.3	6	49.2689	37.7018	40.6227	54.6166	62.9673	97.1516	123.653	vacuolar ATPase subunit F family protein	AT4G02620.1	(VHA-F)
Soltu.DM.12G008070.1	4	50.4664	37.3997	44.2268	33.0438	46.241	19.9384	15.3445	vacuolar ATPase subunit F family protein	AT4G02620.1	(VHA-F)
Soltu.DM.02G010520.1	3	0.577066	0.77423	0.700641	0.662905	0.958705	1.66125	5.03553	ARM repeat superfamily protein	AT5G14510.1	(VPNB1)
Soltu.DM.12G026010.1	3	52.3125	48.3512	46.6141	50.2878	57.7764	75.4472	110.225	SNF7 family protein	AT2G06530.1	(VPS2.1)
Soltu.DM.02G012670.1	6	2.29042	2.47198	2.60101	2.94202	5.31706	19.7428	32.2377	SNF7 family protein	AT5G44560.1	(VPS2.2)
Soltu.DM.02G003190.1	4	22.6039	24.3493	14.8548	15.3802	14.6583	7.65791	6.289	VPS54	AT4G19490.1	(VPS54)
Soltu.DM.02G012650.1	4	9.11527	8.25521	5.26193	6.34065	5.73546	2.60794	2.3023	VPS54	AT4G19490.1	(VPS54)
Soltu.DM.10G018160.1	1	46.0791	182.395	182.511	169.915	211.031	164.796	62.8818	Vacuolar sorting protein 9 (VPS9) domain	AT5G09320.1	(VPS9B)
Soltu.DM.10G018170.2	1	20.0203	72.2576	71.914	75.3427	82.3453	38.5247	14.3963	Vacuolar sorting protein 9 (VPS9) domain	AT5G09320.1	(VPS9B)
Soltu.DM.04G009280.2	6	0.32891	1.44627	1.09057	1.5389	1.41422	2.63	3.17977	Inositol monophosphatase family protein	AT3G02870.1	(VTC4)
Soltu.DM.03G006230.1	6	0.595414	0.426495	0.420123	1.02264	1.59669	2.11008	2.46004	Inositol monophosphatase family protein	AT3G02870.1	(VTC4)
Soltu.DM.11G000510.1	6	4.99926	8.50961	8.23875	10.3004	10.1586	22.9384	28.1549	Inositol monophosphatase family protein	AT3G02870.1	(VTC4)
Soltu.DM.07G022420.1	5	2.07349	2.42611	1.43164	1.53072	6.72621	11.5076	4.60464	WAG	AT3G14370.1	(WAG2)
Soltu.DM.04G031560.1	6	1.05998	1.41141	1.23127	3.09847	1.48099	5.84678	3.71694	Zinc finger (C3HC4-type RING finger) family protein	AT5G49665.1	(WAV3)
Soltu.DM.10G001980.1	1	4.47715	6.58977	4.51336	4.42299	5.38668	3.28081	0.635966	Auxin-responsive GH3 family protein	AT4G27260.1	(WES1)
Soltu.DM.01G034750.1	6	5.41857	9.04759	2.80938	4.23569	6.42473	14.7268	21.0792	WRKY family transcription factor	AT4G11070.1	(WRKY41)
Soltu.DM.05G019960.1	2	5.35505	1.36064	1.16584	1.83877	1.84055	2.85851	1.53747	WRKY family transcription factor	AT4G11070.1	(WRKY41)
Soltu.DM.05G019990.1	2	27.0032	11.9376	7.10921	12.6858	12.0829	13.8691	6.50682	WRKY family transcription factor	AT4G11070.1	(WRKY41)
Soltu.DM.05G020000.1	2	5.81308	1.63004	1.07766	1.612	1.9629	3.41694	2.29661	WRKY family transcription factor	AT4G11070.1	(WRKY41)
Soltu.DM.10G005570.1	3	7.34046	3.99384	3.44019	5.98083	3.67042	4.12716	8.078	WRKY family transcription factor	AT4G11070.1	(WRKY41)
Soltu.DM.05G019980.1	4	25.6664	25.8007	15.3921	19.0537	19.0632	20.3357	13.1702	WRKY family transcription factor	AT4G11070.1	(WRKY41)
Soltu.DM.08G004690.1	3	2.33878	2.279	0.448095	0.422738	0.373933	0.891246	3.73594	WRKY family transcription factor	AT4G23810.1	(WRKY53)
Soltu.DM.02G020430.2	3	2.62907	1.70805	1.21317	1.75687	1.04225	0.38188	4.33577	WRKY DNA-binding protein	AT1G62300.1	(WRKY6)
Soltu.DM.12G023780.1	2	23.8858	13.4247	16.1746	11.1862	11.1222	9.00061	21.9047	RING/U-box superfamily protein	AT2G04240.1	(XERICO)
Soltu.DM.05G017250.3	2	18.185	12.21	11.0295	10.0894	13.1071	12.6382	7.82011	RING/U-box superfamily protein	AT2G04240.1	(XERICO)
Soltu.DM.04G032150.1	3	137.159	149.622	166.507	354.808	137.29	142.341	252.713	FAD/NAD(P)-binding oxidoreductase family protein	AT1G58440.1	(XF1)
Soltu.DM.08G019780.1	4	1.75567	1.09745	1.32258	1.79616	2.19235	1.42869	0.883035	Myosin family protein with Dil domain	AT1G54560.1	(XIE)
Soltu.DM.11G010210.1	2	131.746	75.2142	88.0229	76.9745	71.326	63.7411	53.6618	RNA-binding (RRM/RBD/RNP motifs) family protein	AT1G51510.1	(Y14)
Soltu.DM.11G016220.1	4	1.73749	1.07769	1.30471	1.38284	1.57417	0.391343	0.309067	Chloroplast Ycf2;ATPase, AAA type, core	ATCG01280.1	(YCF2.2)
Soltu.DM.08G012120.1	6	0.526908	1.20424	1.07054	3.20133	2.45626	5.24265	5.84181	YGGT family protein	AT5G21920.1	(YLMG2)
Soltu.DM.06G031190.1	1	2.1089	1.74007	2.31494	1.81057	2.37136	0.822187	0.607201	C2H2-type zinc finger family protein	AT3G53600.1	(ZAT18)
Soltu.DM.06G018000.1	3	0.479646	0.774277	0.649504	0.689388	0.957648	2.33729	4.11048	C2H2-like zinc finger protein	AT3G60580.1	(ZAT9)
Soltu.DM.01G031470.1	3	0.967104	1.2485	1.42755	1.48337	1.74016	1.65643	2.92411	C2H2-like zinc finger protein	AT3G60580.1	(ZAT9)
Soltu.DM.08G006330.1	5	0.184225	11.9166	11.9126	13.8089	11.2166	12.6282	6.08626	P-loop containing nucleoside triphosphate hydrolases superfamily protein	AT1G59540.1	(ZCF125)
Soltu.DM.04G032580.1	1	77.5038	82.2562	95.496	71.0898	56.7206	39.6077	42.8514	ZCW7	AT1G59600.1	(ZCW7)
Soltu.DM.04G031660.1	6	2.08214	2.583	1.74363	2.74243	4.26316	8.42323	13.0958	MATE efflux family protein	AT1G58340.1	(ZF14)
Soltu.DM.02G028970.2	4	12.2286	14.0361	8.80589	9.43582	9.31342	6.44524	3.42573	MATE efflux family protein	AT1G58340.1	(ZF14)
Soltu.DM.05G023350.1	6	1.31846	1.5907	1.1295	1.38667	2.01715	2.98667	3.85616	ZIP metal ion transporter family	AT2G30080.1	(ZIP6)
Soltu.DM.06G017910.2	3	2.75638	3.49883	2.62585	4.66674	3.77669	6.04349	9.3963	Protein kinase superfamily protein	AT3G57700.1	(ZRK10)
Soltu.DM.06G017840.1	3	1.08472	1.20875	0.540026	0.955779	1.12694	1.7916	2.4349	Protein kinase superfamily protein	AT3G57700.1	(ZRK10)
Soltu.DM.06G017940.1	4	8.86841	7.82746	10.3026	5.96124	4.89721	5.78631	4.00787	Protein kinase superfamily protein	AT3G57770.1	(ZRK7)
Soltu.DM.03G027580.1	1	23.1313	31.3104	21.7027	20.5543	16.6125	11.35	11.5314	Putative serine esterase family protein	AT1G58350.1	(ZW18)
Soltu.DM.09G007610.1	2	5.38926	1.76327	2.71273	1.47638	0.410972	0.531607	1.84265	transcription factor-related	AT1G58330.1	(ZW2)
Soltu.DM.10G022600.1	2	2.3519	0.264265	0.49833	7.63826	0.428263	0.425198	0.586397	RESPONSE TO ABA AND SALT	AT1G58330.1	(ZW2)
Soltu.DM.01G001010.1	5	2.14855	5.54777	4.04737	6.42672	5.85462	4.88028	4.13752	ARM repeat superfamily protein	AT5G19820.1	(KARYOPHERIN ENABLING THE TRANSPORT OF THE CYTOPLASMIC HYL1 (KETCH1)
Soltu.DM.01G001080.1	6	2.4321	2.76263	1.74457	2.97127	2.96444	4.38121	5.50078	ARM repeat superfamily protein	AT5G19820.1	(KARYOPHERIN ENABLING THE TRANSPORT OF THE CYTOPLASMIC HYL1 (KETCH1)
Soltu.DM.11G001240.1	1	1.65381	4.48217	2.12519	2.50309	2.80713	1.83037	1.29674	ARM repeat superfamily protein	AT5G19820.1	(KARYOPHERIN ENABLING THE TRANSPORT OF THE CYTOPLASMIC HYL1 (KETCH1)
Soltu.DM.01G001070.1	1	2.07463	3.60499	2.03403	4.66517	4.69848	2.14999	0.706258	ARM repeat superfamily protein	AT5G19820.1	(KARYOPHERIN ENABLING THE TRANSPORT OF THE CYTOPLASMIC HYL1 (KETCH1)
Soltu.DM.01G001170.1	4	11.3387	6.82597	6.76358	7.9794	10.6069	5.97774	2.20378	ARM repeat superfamily protein	AT5G19820.1	(KARYOPHERIN ENABLING THE TRANSPORT OF THE CYTOPLASMIC HYL1 (KETCH1)
Soltu.DM.01G014670.1	1	100.551	164.113	100.137	127.101	145.425	57.5116	32.8666	ARM repeat superfamily protein	AT5G19820.1	(KARYOPHERIN ENABLING THE TRANSPORT OF THE CYTOPLASMIC HYL1 (KETCH1)
Soltu.DM.12G000040.1	1	5.39525	9.64293	6.12786	8.75516	8.26406	4.46029	2.30409	ARM repeat superfamily protein	AT5G19820.1	(KARYOPHERIN ENABLING THE TRANSPORT OF THE CYTOPLASMIC HYL1 (KETCH1)
Soltu.DM.06G011140.1	5	0.576331	1.05917	0.812233	1.19253	1.44174	1.67364	0.932762	Protein kinase superfamily protein	AT5G61350.1	[CA2+]CYT-ASSOCIATED PROTEIN KINASE 1 (CAP1)
Soltu.DM.04G012230.1	4	2.31855	1.70388	2.02356	2.04567	1.84086	2.08197	1.14476	12-oxophytodienoate reductase	AT1G76690.1	12-OXOPHYTODIENOATE REDUCTASE 2 (OPR2)
Soltu.DM.12G002290.1	5	3.39405	6.27787	5.91971	5.84108	8.01724	8.46056	10.1398	15-cis-zeta-carotene isomerase	AT1G10830.1	15-CIS-ZETA-CAROTENE ISOMERASE (Z-ISO)
Soltu.DM.08G012670.1	2	626.329	206.722	395.969	294.838	225.331	245.488	212.357	17.6 kDa class II heat shock protein	AT5G12020.1	17.6 KDA CLASS II HEAT SHOCK PROTEIN (HSP17.6II)
Soltu.DM.02G027270.1	6	0.109743	1.50823	0.0828877	0.184535	0.711728	5.65054	6.52309	1-aminocyclopropane-1-carboxylate synthase	AT4G37770.1	1-AMINO-CYCLOPROPANE-1-CARBOXYLATE SYNTHASE 8 (ACS8)
Soltu.DM.04G032120.1	6	0.445433	0.463376	0.107629	0.448877	0.545239	3.35906	4.89365	1-amino-cyclopropane-1-carboxylate synthase	AT4G37770.1	1-AMINO-CYCLOPROPANE-1-CARBOXYLATE SYNTHASE 8 (ACS8)
Soltu.DM.08G028300.1	2	17.2799	5.88247	3.47601	8.52645	2.45185	2.4248	7.82581	1-aminocyclopropane-1-carboxylic acid (acc) synthase	AT4G11280.1	1-AMINOCYCLOPROPANE-1-CARBOXYLIC ACID (ACC) SYNTHASE 6 (ACS6)
Soltu.DM.08G028290.1	2	4.29191	2.62157	1.10804	2.49794	0.809097	0.717793	3.02318	1-aminocyclopropane-1-carboxylic acid (acc) synthase	AT4G11280.1	1-AMINOCYCLOPROPANE-1-CARBOXYLIC ACID (ACC) SYNTHASE 6 (ACS6)
Soltu.DM.01G051020.1	6	81.6021	91.8628	94.9304	96.4919	126.175	177.154	170.368	proteasome alpha subunit D2	AT3G51260.1	20S PROTEASOME ALPHA SUBUNIT PAD1 (PAD1)
Soltu.DM.10G019930.1	6	3.36083	3.87744	5.00586	5.0434	7.69107	8.03559	10.0964	20S proteasome alpha subunit C1	AT3G22110.1	20S PROTEASOME ALPHA SUBUNIT C1 (PAC1)
Soltu.DM.02G021520.1	6	76.4926	77.3261	83.3547	84.254	103.62	147.339	190.424	20S proteasome alpha subunit C1	AT3G22110.1	20S PROTEASOME ALPHA SUBUNIT C1 (PAC1)
Soltu.DM.02G013550.1	6	12.9626	14.7208	15.6254	18.7394	26.2725	32.9673	35.8628	20S proteasome alpha subunit E2	AT3G14290.1	20S PROTEASOME ALPHA SUBUNIT E2 (PAE2)
Soltu.DM.08G006750.1	6	30.6879	33.7519	38.2368	45.5331	57.5425	95.2688	108.738	20S proteasome alpha subunit E2	AT3G14290.1	20S PROTEASOME ALPHA SUBUNIT E2 (PAE2)
Soltu.DM.04G035680.1	6	61.8286	83.1464	85.3726	85.1118	101.256	132.499	136.173	20S proteasome alpha subunit F2	AT1G47250.1	20S PROTEASOME ALPHA SUBUNIT F2 (PAF2)
Soltu.DM.09G024700.1	6	64.7597	72.3404	74.8164	72.6771	93.3744	121.773	138.754	20S proteasome beta subunit D1	AT3G22630.1	20S PROTEASOME BETA SUBUNIT D1 (PBD1)
Soltu.DM.11G022530.1	6	56.0723	47.8281	45.4832	52.4283	66.6001	104.224	121.992	20S proteasome beta subunit G1	AT1G56450.1	20S PROTEASOME BETA SUBUNIT G1 (PBG1)
Soltu.DM.12G026190.1	6	60.2561	60.7993	56.8006	73.3219	93.7088	124.177	140.14	20S proteasome subunit PAA2	AT2G05840.1	20S PROTEASOME SUBUNIT PAA2 (PAA2)
Soltu.DM.10G003980.2	1	2.26949	7.54516	5.62446	6.52928	6.83028	5.3	4.07736	26S proteasome regulatory subunit S2 1A	AT2G20580.1	26S PROTEASOME REGULATORY SUBUNIT S2 1A (RPN1A)
Soltu.DM.07G019530.1	6	22.8446	25.5966	22.8182	21.0536	29.3574	44.0705	55.6752	Protein phosphatase 2C family protein	AT4G03415.1	2C-TYPE PROTEIN PHOSPHATASE 52 (PP2C52)
Soltu.DM.01G003120.1	6	20.1182	26.3369	22.1849	28.9098	49.6658	73.2273	71.1691	2-cysteine peroxiredoxin B	AT5G06290.1	2-CYSTEINE PEROXIREDOXIN B (2-Cys Prx B)
Soltu.DM.10G025330.1	6	7.84774	8.63783	9.00219	14.4481	19.3273	36.7419	30.7849	2-cysteine peroxiredoxin B	AT5G06290.1	2-CYSTEINE PEROXIREDOXIN B (2-Cys Prx B)
Soltu.DM.08G005700.1	6	0.0101307	0.059657	0.125214	0.653383	0.515683	8.94686	6.29209	2-isopropylmalate synthase	AT1G74040.1	2-ISOPROPYLMALATE SYNTHASE 1 (IMS1)
Soltu.DM.04G010130.1	3	9.22093	9.22638	8.39774	10.2722	9.92306	14.3282	26.5485	2-phosphoglycolate phosphatase	AT5G47760.1	2-PHOSPHOGLYCOLATE PHOSPHATASE 2 (PGLP2)
Soltu.DM.03G025210.1	5	26.3012	43.6869	45.7415	48.7646	50.2262	58.7454	40.7726	31-kDa RNA binding protein	AT4G24770.1	31-KDA RNA BINDING PROTEIN (RBP31)
Soltu.DM.02G003820.1	5	3.92888	10.8931	6.50397	8.51357	10.3396	12.082	11.0219	3beta-hydroxysteroid-dehydrogenase/decarboxylase isoform	AT2G26260.1	3BETA-HYDROXYSTEROID-DEHYDROGENASE/DECARBOXYLASE ISOFORM 2 (3BETAHSD/D2)
Soltu.DM.02G021540.1	6	3.05771	10.5583	16.3781	22.4999	21.8201	52.5078	61.8649	3beta-hydroxysteroid-dehydrogenase/decarboxylase isoform	AT2G26260.1	3BETA-HYDROXYSTEROID-DEHYDROGENASE/DECARBOXYLASE ISOFORM 2 (3BETAHSD/D2)
Soltu.DM.01G044610.1	1	249.576	334.329	286.644	203.665	139.633	63.1002	40.6573	3-deoxy-d-arabino-heptulosonate 7-phosphate synthase	AT4G33510.1	3-DEOXY-D-ARABINO-HEPTULOSONATE 7-PHOSPHATE SYNTHASE (DHS2)
Soltu.DM.03G020180.1	5	10.8716	16.0814	14.3102	17.5125	20.1219	25.1519	22.0073	3-ketoacyl-acyl carrier protein synthase III	AT1G62640.1	3-KETOACYL-ACYL CARRIER PROTEIN SYNTHASE III (KAS III)
Soltu.DM.10G005260.1	2	23.3784	3.65973	4.07176	8.37417	2.89249	2.14538	11.5747	3-ketoacyl-CoA synthase	AT1G01120.1	3-KETOACYL-COA SYNTHASE 1 (KCS1)
Soltu.DM.08G015830.1	6	6.73112	3.73361	1.82904	3.57318	2.77861	19.273	18.6177	3-ketoacyl-CoA synthase	AT2G26250.1	3-KETOACYL-COA SYNTHASE 10 (KCS10)
Soltu.DM.05G000010.1	6	2.6454	1.61019	0.695691	2.60796	2.0103	11.1987	7.52912	3-ketoacyl-CoA synthase	AT2G26640.1	3-KETOACYL-COA SYNTHASE 11 (KCS11)
Soltu.DM.09G020480.1	6	1.66532	0.974472	0.54312	2.28694	2.96429	16.5822	16.3415	3-ketoacyl-CoA synthase	AT2G26640.1	3-KETOACYL-COA SYNTHASE 11 (KCS11)
Soltu.DM.06G019860.1	6	1.80889	2.3119	1.66399	2.24957	3.1392	9.39227	7.841	3-ketoacyl-CoA synthase	AT2G26640.1	3-KETOACYL-COA SYNTHASE 11 (KCS11)
Soltu.DM.08G015990.1	2	18.1419	9.12274	9.26235	18.182	11.4684	9.43385	14.2233	3-ketoacyl-CoA synthase	AT2G26640.1	3-KETOACYL-COA SYNTHASE 11 (KCS11)
Soltu.DM.03G000410.1	2	4.24575	0.375086	0.620549	1.91049	0.226743	1.3179	3.51822	3-ketoacyl-CoA synthase	AT1G04220.1	3-KETOACYL-COA SYNTHASE 2 (KCS2)
Soltu.DM.09G025530.1	2	48.2595	14.2585	12.3103	17.3066	7.16137	9.74536	9.11598	3-ketoacyl-CoA synthase	AT1G04220.1	3-KETOACYL-COA SYNTHASE 2 (KCS2)
Soltu.DM.04G035480.1	4	93.051	72.5804	75.6271	74.762	64.1367	45.7921	48.4172	3-ketoacyl-CoA synthase	AT1G19440.1	3-KETOACYL-COA SYNTHASE 4 (KCS4)
Soltu.DM.03G011660.1	6	0.277454	0.369818	0.242183	0.852817	0.779082	2.84322	1.55083	3-ketoacyl-CoA synthase	AT1G25450.1	3-KETOACYL-COA SYNTHASE 5 (KCS5)
Soltu.DM.02G025730.1	2	47.9995	10.7134	12.0161	16.3733	7.06042	8.5396	13.8014	3-ketoacyl-CoA synthase	AT1G68530.1	3-KETOACYL-COA SYNTHASE 6 (KCS6)
Soltu.DM.05G003200.1	2	3.41644	0.402517	0.605418	1.4662	0.280895	0.434173	0.304283	3-ketoacyl-CoA synthase	AT1G68530.1	3-KETOACYL-COA SYNTHASE 6 (KCS6)
Soltu.DM.03G011380.2	3	0.363723	1.17122	0.57849	0.760157	1.31303	2.98974	5.70045	3-phosphoinositide-dependent protein kinase	AT3G10540.1	3'-PHOSPHOINOSITIDE-DEPENDENT PROTEIN KINASE 2 (PDK2)
Soltu.DM.08G028810.1	6	0.074869	0.023385	0.010126	0.196558	0.563945	11.3944	7.80955	HMG (high mobility group) box protein	AT4G11080.1	3XHIGH MOBILITY GROUP-BOX1 (3xHMG-box1)
Soltu.DM.03G024020.1	5	165.014	231.019	200.759	241.567	309.294	440.881	360.213	40s ribosomal protein SA	AT1G72370.1	40S RIBOSOMAL PROTEIN SA (P40)
Soltu.DM.06G027300.2	5	204.544	290.017	276.274	312.621	391.548	513.943	370.35	40s ribosomal protein SA	AT1G72370.1	40S RIBOSOMAL PROTEIN SA (P40)
Soltu.DM.07G023990.1	6	2.27537	1.72456	1.51462	2.27015	3.9568	8.93183	7.76058	D-aminoacid aminotransferase-like PLP-dependent enzymes superfamily protein	AT5G57850.1	4-AMINO-4-DEOXYCHORISMATE LYASE (ADCL)
Soltu.DM.03G032090.1	3	51.5454	25.9713	38.5762	89.9386	51.9961	55.2204	144.291	4-coumarate:CoA ligase	AT3G21240.1	4-COUMARATE:COA LIGASE 2 (4CL2)
Soltu.DM.06G024540.1	3	25.9434	11.4153	14.8936	39.3766	28.761	29.611	52.0927	4-coumarate:CoA ligase	AT3G21240.1	4-COUMARATE:COA LIGASE 2 (4CL2)
Soltu.DM.07G003850.1	2	3.28275	0.987316	0.929384	1.59288	0.572586	0.195606	1.43289	4-coumarate:CoA ligase	AT3G21240.1	4-COUMARATE:COA LIGASE 2 (4CL2)
Soltu.DM.03G020790.1	3	2.205	1.94357	1.6295	7.38107	3.0903	5.09278	7.58311	4-coumarate:CoA ligase	AT1G65060.1	4-COUMARATE:COA LIGASE 3 (4CL3)
Soltu.DM.12G005230.2	1	29.6126	36.6883	25.8188	29.9874	31.7196	21.539	14.6329	5'-3' exoribonuclease	AT1G75660.1	5'-3' EXORIBONUCLEASE 3 (XRN3)
Soltu.DM.01G043300.2	6	174.818	186.036	201.338	250.645	317.397	529.326	443.089	60S acidic ribosomal protein family	AT5G47700.1	60S ACIDIC RIBOSOMAL PROTEIN P1-3 (RPP1C)
Soltu.DM.05G002020.1	6	29.9283	36.4394	35.8922	61.6496	68.9318	117.605	144.866	6-phosphogluconate dehydrogenase family protein	AT3G02360.1	6-PHOSPHOGLUCONATE DEHYDROGENASE 2 (PGD2)
Soltu.DM.04G000190.2	3	33.8841	31.0755	34.652	60.6572	51.5055	63.9802	86.548	6-phosphogluconate dehydrogenase family protein	AT3G02360.1	6-PHOSPHOGLUCONATE DEHYDROGENASE 2 (PGD2)
Soltu.DM.01G008160.1	1	11.5245	32.0224	42.1767	29.8353	29.9732	23.1651	14.4714	6-phosphogluconolactonase	AT1G13700.1	6-PHOSPHOGLUCONOLACTONASE 1 (PGL1)
Soltu.DM.05G000980.3	4	138.331	116.409	150.228	90.98	61.9519	62.6997	69.9594	6-phosphogluconolactonase	AT1G13700.1	6-PHOSPHOGLUCONOLACTONASE 1 (PGL1)
Soltu.DM.09G027920.1	1	10.0234	20.3444	17.5314	21.1049	15.2916	8.35809	5.11087	coenzyme F420 hydrogenase family / dehydrogenase, beta subunit family	AT1G04620.1	7-HYDROXYMETHYL CHLOROPHYLL A (HMCHL) REDUCTASE (HCAR)
Soltu.DM.10G028240.1	6	1.71854	1.57313	2.3957	3.49935	3.19927	7.14991	10.4103	Mitochondrial substrate carrier family protein	AT5G46800.1	A BOUT DE SOUFFLE (BOU)
Soltu.DM.05G005770.1	2	46.7943	21.8024	19.9319	18.2006	9.94123	2.53922	2.24503	AAA-ATPase	AT5G40010.1	AAA-ATPASE 1 (AATP1)
Soltu.DM.02G028820.1	2	22.7905	17.1759	12.797	15.5998	11.329	8.70484	10.13	zeaxanthin epoxidase (ZEP) (ABA1)	AT5G67030.1	ABA DEFICIENT 1 (ABA1)
Soltu.DM.12G007580.1	6	0.154346	0.937587	0.211421	1.67169	7.09541	69.3222	31.1713	NAD(P)-binding Rossmann-fold superfamily protein	AT1G52340.1	ABA DEFICIENT 2 (ABA2)
Soltu.DM.04G027700.1	6	1.36591	1.56705	1.90608	2.4586	3.35921	5.02274	5.50194	NAD(P)-binding Rossmann-fold superfamily protein	AT1G52340.1	ABA DEFICIENT 2 (ABA2)
Soltu.DM.10G021940.1	5	2.53555	5.45269	8.63522	4.65156	6.64461	8.22172	2.68805	NAD(P)-binding Rossmann-fold superfamily protein	AT1G52340.1	ABA DEFICIENT 2 (ABA2)
Soltu.DM.10G000620.1	1	183.342	281.18	210.492	179.101	194.255	91.6849	50.1451	ARM repeat superfamily protein	AT2G13540.1	ABA HYPERSENSITIVE 1 (ABH1)
Soltu.DM.07G012130.12	2	47.8519	28.9698	27.0127	27.9965	19.3624	17.0115	28.0968	Protein phosphatase 2C family protein	AT5G57050.1	ABA INSENSITIVE 2 (ABI2)
Soltu.DM.10G022750.1	4	20.4811	19.4421	21.9826	18.0138	12.4102	8.44535	3.5803	RING/U-box superfamily protein	AT5G01520.1	ABA INSENSITIVE RING PROTEIN 2 (AIRP2)
Soltu.DM.01G002390.3	1	12.7551	18.1827	11.1964	13.6095	11.8675	6.01694	5.16054	DEA(D/H)-box RNA helicase family protein	AT5G04895.1	ABA OVERLY SENSITIVE 6 (ABO6)
Soltu.DM.08G026880.1	1	3.4859	4.17145	3.94422	3.7726	3.77951	2.55954	1.13628	Pentatricopeptide repeat (PPR-like) superfamily protein	AT4G11690.1	ABA OVERLY SENSITIVE MUTANT (ABO8)
Soltu.DM.03G035860.1	1	15.4757	18.2938	17.2839	15.197	14.6557	7.42959	5.56434	ABA Overly-Sensitive	AT1G51965.1	ABA OVERLY-SENSITIVE 5 (ABO5)
Soltu.DM.07G027410.1	4	16.4015	17.3205	14.5445	14.1528	14.5209	10.2444	8.48601	Polynucleotidyl transferase, ribonuclease H-like superfamily protein	AT1G55870.1	ABA-HYPERSENSITIVE GERMINATION 2 (AHG2)
Soltu.DM.03G024470.1	2	115.306	70.1358	66.5428	69.0692	52.5928	33.8007	57.0399	conserved hypothetical protein	AT5G50360.1	ABA-INDUCED TRANSCRIPTION REPRESSOR 5 (AITR5)
Soltu.DM.01G048760.1	2	16.4311	3.50272	3.03592	4.70809	2.0641	1.02574	2.97438	Transducin/WD40 repeat-like superfamily protein	AT3G18950.1	ABA-INDUCED WD40 REPEAT 1 (AIW1)
Soltu.DM.04G019270.2	6	0.870866	1.34029	1.10103	1.4874	2.13493	22.326	12.1884	RNA-binding (RRM/RBD/RNP motifs) family protein	AT3G54770.1	ABA-REGULATED RNA-BINDING PROTEIN 1 (ARP1)
Soltu.DM.10G030340.1	5	0.866158	2.26634	1.56001	2.12202	4.14214	6.1575	5.24011	ABA-responsive element binding protein	AT3G56850.1	ABA-RESPONSIVE ELEMENT BINDING PROTEIN 3 (AREB3)
Soltu.DM.04G022860.1	1	16.9176	30.7256	25.7744	40.4922	15.9385	12.134	12.0512	ABC2 homolog	AT5G64940.1	ABC2 HOMOLOG 13 (ATH13)
Soltu.DM.06G009150.1	1	9.41844	19.9018	15.3585	14.573	11.7612	5.67863	4.61191	ABC2 homolog	AT2G40090.1	ABC2 HOMOLOG 9 (ATH9)
Soltu.DM.06G028630.1	6	16.5144	20.2291	20.7194	27.2842	34.3858	59.7992	54.8439	Pyridoxal phosphate (PLP)-dependent transferases superfamily protein	AT4G33680.1	ABERRANT GROWTH AND DEATH 2 (AGD2)
Soltu.DM.10G002450.1	3	1.14156	1.86624	2.67103	3.46464	1.82275	1.18648	3.15816	MATE efflux family protein	AT3G23560.1	ABERRANT LATERAL ROOT FORMATION 5 (ALF5)
Soltu.DM.10G002430.1	5	2.06151	3.67495	3.84614	5.77067	3.45955	2.2898	4.44105	MATE efflux family protein	AT3G23560.1	ABERRANT LATERAL ROOT FORMATION 5 (ALF5)
Soltu.DM.10G002440.2	3	1.97618	2.66366	3.5171	5.36672	2.95283	2.58236	4.58925	MATE efflux family protein	AT3G23560.1	ABERRANT LATERAL ROOT FORMATION 5 (ALF5)
Soltu.DM.10G003010.2	4	59.5169	56.1496	47.7631	43.2124	47.7429	31.1311	28.3966	MATE efflux family protein	AT3G23560.1	ABERRANT LATERAL ROOT FORMATION 5 (ALF5)
Soltu.DM.07G006270.2	2	45.3478	33.8582	30.5633	29.3696	28.7152	25.7421	21.7068	3-phosphoinositide-dependent protein kinase-1, putative	AT3G10572.1	ABERRANT PEROXISOME MORPHOLOGY 9 (APEM9)
Soltu.DM.04G034570.1	6	1.0274	1.22547	0.857686	1.74123	1.4227	3.25719	3.55487	Homeodomain-like superfamily protein	AT5G42630.1	ABERRANT TESTA SHAPE (ATS)
Soltu.DM.07G000230.1	6	5.82828	6.44019	4.85041	6.75965	7.81802	12.3363	17.0793	alpha/beta-Hydrolases superfamily protein	AT4G31020.1	ABHD17 (ALPHA/BETA HYDROLASE DOMAIN-CONTAINING PROTEIN 17)-LIKE ACYL PROTEIN THIOESTERASE 8 (ABAPT8)
Soltu.DM.04G000490.1	2	11.3999	1.85311	2.08571	2.23365	1.75632	1.59442	6.888	ABI five binding protein	AT1G69260.1	ABI FIVE BINDING PROTEIN (AFP1)
Soltu.DM.05G000860.1	2	28.4463	23.8138	19.5351	18.6677	21.579	14.3751	18.8846	ABI five binding protein	AT3G29575.1	ABI FIVE BINDING PROTEIN 3 (AFP3)
Soltu.DM.01G028880.2	6	12.0856	8.46715	7.93814	4.79202	8.81028	16.4319	19.8267	Protein of unknown function (DUF1005)	AT5G17640.1	ABIOTIC STRESS GENE 1 (ASG1)
Soltu.DM.12G025040.1	6	0.260089	0.885434	0.849407	3.86917	9.68357	35.831	43.2105	ABL interactor-like protein	AT3G49290.1	ABL INTERACTOR-LIKE PROTEIN 2 (ABIL2)
Soltu.DM.08G029620.1	6	20.3116	28.2351	32.0752	28.3955	41.2332	46.7179	52.1074	ABL interactor-like protein	AT3G49290.1	ABL INTERACTOR-LIKE PROTEIN 2 (ABIL2)
Soltu.DM.03G022300.1	3	7.76943	5.66826	4.8024	8.12164	8.91852	12.9345	28.4534	ABL interactor-like protein	AT5G24310.1	ABL INTERACTOR-LIKE PROTEIN 3 (ABIL3)
Soltu.DM.01G031660.1	6	0.404053	1.30026	0.520711	2.80405	2.63068	22.7651	18.8841	Plant-specific transcription factor YABBY family protein	AT2G45190.1	ABNORMAL FLORAL ORGANS (AFO)
Soltu.DM.08G017780.2	1	36.5845	60.4336	76.2536	58.8668	57.6371	12.8289	20.6671	Enoyl-CoA hydratase/isomerase family	AT4G29010.1	ABNORMAL INFLORESCENCE MERISTEM (AIM1)
Soltu.DM.08G017740.1	4	40.4011	26.6476	15.5033	20.0117	15.42	8.42525	2.01879	Enoyl-CoA hydratase/isomerase family	AT4G29010.1	ABNORMAL INFLORESCENCE MERISTEM (AIM1)
Soltu.DM.09G018760.1	6	7.21195	9.2143	6.59192	9.2453	12.2676	17.5242	19.0002	Protein kinase superfamily protein	AT2G20300.1	ABNORMAL LEAF SHAPE 2 (ALE2)
Soltu.DM.04G008700.1	6	0.664044	1.09545	0.764982	0.99286	2.72952	5.98362	9.34151	basic helix-loop-helix (bHLH) DNA-binding superfamily protein	AT1G68810.1	ABNORMAL SHOOT 5 (ABS5)
Soltu.DM.04G001370.1	3	1.84589	1.55114	1.43872	2.55831	6.89844	11.1229	24.7649	basic helix-loop-helix (bHLH) DNA-binding superfamily protein	AT1G68810.1	ABNORMAL SHOOT 5 (ABS5)
Soltu.DM.05G002530.1	3	6.99977	6.77471	5.92274	7.52666	13.4221	21.5862	33.6588	basic helix-loop-helix (bHLH) DNA-binding superfamily protein	AT1G68810.1	ABNORMAL SHOOT 5 (ABS5)
Soltu.DM.07G004740.1	1	106.734	147.812	77.9932	101.577	96.7789	54.9427	41.7338	Pre-mRNA-processing-splicing factor	AT1G80070.1	ABNORMAL SUSPENSOR 2 (SUS2)
Soltu.DM.05G008840.2	5	1.33079	2.41947	1.75147	2.43964	3.19529	2.76297	2.75048	basic helix-loop-helix (bHLH) DNA-binding superfamily protein	AT2G16910.1	ABORTED MICROSPORES (AMS)
Soltu.DM.02G007060.1	3	6.60796	9.57746	7.38198	6.84102	8.77848	6.66352	14.3585	abscisic acid (aba)-deficient	AT1G67080.1	ABSCISIC ACID (ABA)-DEFICIENT 4 (ABA4)
Soltu.DM.11G024440.1	1	2.94608	8.12323	5.26754	6.60003	5.65259	3.24324	2.48983	aldehyde oxidase	AT2G27150.1	ABSCISIC ALDEHYDE OXIDASE 3 (AAO3)
Soltu.DM.11G024460.1	5	1.96043	6.98688	4.37775	16.0361	9.59056	4.77951	8.73001	aldehyde oxidase	AT2G27150.1	ABSCISIC ALDEHYDE OXIDASE 3 (AAO3)
Soltu.DM.11G024430.1	1	7.94506	10.8725	6.47546	9.74994	8.86972	4.36178	3.05389	abscisic aldehyde oxidase	AT2G27150.1	ABSCISIC ALDEHYDE OXIDASE 3 (AAO3)
Soltu.DM.09G024210.1	6	0.261615	2.74391	1.18863	3.53646	10.7504	25.0987	27.4182	S-adenosyl-L-methionine-dependent methyltransferases superfamily protein	AT5G19530.1	ACAULIS 5 (ACL5)
Soltu.DM.08G012380.1	6	4.79658	8.26531	4.74197	9.87765	24.9285	38.8775	37.4581	S-adenosyl-L-methionine-dependent methyltransferases superfamily protein	AT5G19530.1	ACAULIS 5 (ACL5)
Soltu.DM.08G026280.1	1	28.8069	42.638	26.1892	29.4923	23.8509	12.2885	6.86345	ACC synthase	AT1G62960.1	ACC SYNTHASE 10 (ACS10)
Soltu.DM.01G003270.1	1	13.9256	18.5497	13.5532	12.6166	12.0634	8.69862	6.40269	GTP binding	AT1G75010.1	ACCUMULATION AND REPLICATION OF CHLOROPLASTS 3 (ARC3)
Soltu.DM.01G033260.4	1	40.4357	54.5155	39.703	31.8737	33.2562	19.0015	9.36664	acetyl Co-enzyme a carboxylase carboxyltransferase alpha subunit	AT2G38040.1	ACETYL CO-ENZYME A CARBOXYLASE CARBOXYLTRANSFERASE ALPHA SUBUNIT (CAC3)
Soltu.DM.09G004080.1	3	51.6337	38.107	48.6495	44.9002	55.7463	89.8066	125.54	Family of unknown function (DUF662)	AT3G09980.1	ACETYLATED INTERACTING PROTEIN 1 (ACIP1)
Soltu.DM.04G028860.4	4	36.3384	32.7291	27.9001	28.2733	29.5244	22.0033	19.6023	SAP domain-containing protein	AT4G39680.1	ACINUS (ACINUS)
Soltu.DM.06G033260.2	1	38.6284	45.5527	48.9359	35.2745	32.0707	19.1932	11.5999	RNA-binding CRS1 / YhbY (CRM) domain protein	AT3G25440.1	ACINUS (ACINUS)
Soltu.DM.08G026170.1	3	13.3634	5.85609	5.26687	6.74337	6.38477	15.6628	26.1485	ACT domain repeat	AT1G12420.1	ACT DOMAIN REPEAT 8 (ACR8)
Soltu.DM.06G024550.2	6	1.96992	2.44616	2.10006	5.28088	3.33694	13.0521	14.8622	uridylyltransferase-related	AT1G16880.1	ACT DOMAIN REPEATS 11 (ACR11)
Soltu.DM.05G025190.1	1	161.857	697.461	547.501	414.24	374.911	143.42	34.9566	ACT domain-containing protein	AT2G39570.1	ACT DOMAIN REPEATS 9 (ACR9)
Soltu.DM.01G043990.1	2	422.202	223.378	246.894	212.468	128.252	66.8604	41.2154	actin	AT5G09810.1	ACTIN 7 (ACT7)
Soltu.DM.01G013850.1	4	54.7416	63.4265	38.9654	43.6927	41.7794	29.0777	28.9434	actin-12	AT5G09810.1	ACTIN 7 (ACT7)
Soltu.DM.03G008940.1	4	5.98518	5.61984	3.144	3.44792	4.63506	1.35079	0.998157	actin	AT5G09810.1	ACTIN 7 (ACT7)
Soltu.DM.01G013840.1	4	58.8682	76.7758	45.533	48.9543	50.4449	33.643	29.6738	actin	AT5G09810.1	ACTIN 7 (ACT7)
Soltu.DM.11G008990.1	1	1162.62	1967.85	1800.86	1420.55	1257.84	781.28	516.026	actin	AT5G09810.1	ACTIN 7 (ACT7)
Soltu.DM.10G023460.1	6	6.60492	6.63506	8.39478	9.11989	8.2243	15.2169	17.9548	actin depolymerizing factor	AT5G59890.1	ACTIN DEPOLYMERIZING FACTOR 4 (ADF4)
Soltu.DM.01G050970.1	3	123.68	129.449	186.096	137.033	166.486	190.327	282.012	actin depolymerizing factor	AT2G16700.1	ACTIN DEPOLYMERIZING FACTOR 5 (ADF5)
Soltu.DM.09G026710.1	6	24.1528	18.088	24.4624	25.1238	28.1985	48.4896	59.8639	actin depolymerizing factor	AT2G31200.1	ACTIN DEPOLYMERIZING FACTOR 6 (ADF6)
Soltu.DM.09G021540.1	3	3.37653	2.88997	3.38599	2.16617	3.32009	6.95691	17.0301	actin depolymerizing factor	AT2G31200.1	ACTIN DEPOLYMERIZING FACTOR 6 (ADF6)
Soltu.DM.05G024990.1	6	0.485152	1.4759	0.902842	1.12607	2.4678	6.52564	9.22629	actin-11	AT3G12110.1	ACTIN-11 (ACT11)
Soltu.DM.10G026890.1	6	2.93782	3.42309	2.88186	7.11724	5.78483	17.2808	19.8064	actin-11	AT3G12110.1	ACTIN-11 (ACT11)
Soltu.DM.01G043980.1	4	420.862	243.64	254.961	212.78	140.526	105.273	57.9154	actin-11	AT3G12110.1	ACTIN-11 (ACT11)
Soltu.DM.04G007480.1	5	44.0044	65.7766	59.653	83.1127	92.8816	121.536	110.969	actin-11	AT3G12110.1	ACTIN-11 (ACT11)
Soltu.DM.07G028470.1	6	0.985865	2.92496	1.02565	1.65896	4.14099	10.4695	10.6019	activator of spomin::LUC2	AT3G12890.1	ACTIVATOR OF SPOMIN::LUC2 (ASML2)
Soltu.DM.02G024250.2	5	4.98381	6.29948	5.50117	15.5008	7.58523	6.09626	8.74122	Protein kinase superfamily protein	AT1G11390.1	ACTIVITY OF BC1 COMPLEX KINASE 10A (ABC1K10A)
Soltu.DM.08G021270.1	3	1.21676	1.13298	0.965338	1.27388	1.25817	2.91051	4.53663	acyl activating enzyme	AT1G20560.1	ACYL ACTIVATING ENZYME 1 (AAE1)
Soltu.DM.12G010410.1	5	11.9975	18.664	14.9833	19.3914	22.8869	25.852	28.9817	AMP-dependent synthetase and ligase family protein	AT3G16170.1	ACYL ACTIVATING ENZYME 13 (AAE13)
Soltu.DM.03G011100.1	1	149.122	370.748	383.938	258.041	233.813	81.9114	26.1589	Plant stearoyl-acyl-carrier-protein desaturase family protein	AT3G02630.1	ACYL?ACYL CARRIER PROTEIN (ACP) DESATURASE 5 (AAD5)
Soltu.DM.11G004020.1	6	4.41367	2.03121	1.99479	3.14651	5.09127	17.6906	19.134	Plant stearoyl-acyl-carrier-protein desaturase family protein	AT3G02630.1	ACYL?ACYL CARRIER PROTEIN (ACP) DESATURASE 5 (AAD5)
Soltu.DM.11G003960.1	4	3.35691	2.66126	2.32763	3.06783	2.59487	1.60894	1.63328	Plant stearoyl-acyl-carrier-protein desaturase family protein	AT3G02630.1	ACYL?ACYL CARRIER PROTEIN (ACP) DESATURASE 5 (AAD5)
Soltu.DM.02G020870.1	3	3.38883	4.56345	5.39144	6.64586	6.26622	6.0865	17.6396	AMP-dependent synthetase and ligase family protein	AT1G66120.1	ACYL-ACTIVATING ENZYME 11 (AAE11)
Soltu.DM.12G012860.1	4	66.6288	56.3946	39.6725	45.9563	51.2141	33.5934	29.6363	acyl-activating enzyme	AT5G23050.1	ACYL-ACTIVATING ENZYME 17 (AAE17)
Soltu.DM.06G013150.1	6	2.99174	1.17789	0.888784	1.2417	1.3506	3.03532	3.20432	AMP-dependent synthetase and ligase family protein	AT3G48990.1	ACYL-ACTIVATING ENZYME 3 (AAE3)
Soltu.DM.03G017660.1	5	15.5922	21.9528	18.3734	37.168	26.6134	29.9661	30.5092	AMP-dependent synthetase and ligase family protein	AT3G48990.1	ACYL-ACTIVATING ENZYME 3 (AAE3)
Soltu.DM.01G019990.1	5	9.52883	23.0198	22.2866	18.267	18.523	19.1222	20.4454	acyl-activating enzyme	AT3G16910.1	ACYL-ACTIVATING ENZYME 7 (AAE7)
Soltu.DM.12G001600.1	1	27.5941	28.2071	30.7562	32.5112	20.1417	7.28982	7.47651	acyl-activating enzyme	AT3G16910.1	ACYL-ACTIVATING ENZYME 7 (AAE7)
Soltu.DM.09G025590.1	2	33.2763	3.59074	2.10335	3.97013	1.97124	1.28048	0.514493	acylaminoacyl-peptidase-related	AT4G14570.1	ACYLAMINO ACID-RELEASING ENZYME (AARE)
Soltu.DM.09G025600.1	4	45.083	46.9945	26.7031	25.4929	30.3308	21.0411	12.709	acylaminoacyl-peptidase-related	AT4G14570.1	ACYLAMINO ACID-RELEASING ENZYME (AARE)
Soltu.DM.10G003920.1	1	11.8804	19.2671	11.3556	11.4334	12.1256	6.59299	3.4618	acyl-CoA oxidase	AT1G06290.1	ACYL-COA OXIDASE 3 (ACX3)
Soltu.DM.10G019600.1	5	14.9023	27.0391	25.1168	30.1286	31.432	30.9189	38.0494	acyl-CoA oxidase	AT3G51840.1	ACYL-COA OXIDASE 4 (ACX4)
Soltu.DM.11G000710.1	6	0.233034	0.556972	0.33404	0.52391	0.774351	5.43873	5.59826	acyl-CoA sterol acyl transferase	AT3G51970.1	ACYL-COA STEROL ACYL TRANSFERASE 1 (ASAT1)
Soltu.DM.11G000690.1	6	1.19942	0.517381	1.91236	2.2482	1.23517	6.25559	6.84756	acyl-CoA sterol acyl transferase	AT3G51970.1	ACYL-COA STEROL ACYL TRANSFERASE 1 (ASAT1)
Soltu.DM.04G001980.1	6	0.558746	0.688445	0.196406	1.93987	3.19026	38.5502	47.4273	Thioesterase superfamily protein	AT1G68260.1	ACYL-LIPID THIOESTERASE 3 (ALT3)
Soltu.DM.04G002110.1	6	4.74921	6.39476	6.60307	6.27374	8.23602	11.697	10.9672	Thioesterase superfamily protein	AT1G68260.1	ACYL-LIPID THIOESTERASE 3 (ALT3)
Soltu.DM.04G001960.1	5	0.117342	0.106654	0	0.149681	2.42782	4.61005	0.857995	Thioesterase superfamily protein	AT1G68260.1	ACYL-LIPID THIOESTERASE 3 (ALT3)
Soltu.DM.04G036530.1	3	17.1716	10.888	15.8377	20.4235	21.5988	46.2666	71.7888	SNARE-like superfamily protein	AT1G47830.1	ADAPTOR 55 PROTEIN 2 SMALL SUBUNIT (AP2S)
Soltu.DM.05G014200.1	6	26.9761	21.2756	28.5916	33.5142	45.3338	55.3463	67.0105	SNARE-like superfamily protein	AT2G19790.1	ADAPTOR PROTEIN COMPLEX 4S (AP4S)
Soltu.DM.09G005680.2	6	12.9702	22.9789	18.9694	43.0878	57.4563	134.061	154.391	adenosine kinase	AT5G03300.1	ADENOSINE KINASE 2 (ADK2)
Soltu.DM.10G020980.1	6	56.8685	41.575	50.0968	93.4827	78.1127	153.862	224.939	adenosine kinase	AT5G03300.1	ADENOSINE KINASE 2 (ADK2)
Soltu.DM.11G012140.3	6	2.83888	3.94213	3.62011	7.22923	6.39898	12.006	12.2919	adenosine monophosphate kinase	AT5G47840.1	ADENOSINE MONOPHOSPHATE KINASE (AMK2)
Soltu.DM.10G026710.1	6	1.71559	2.46386	2.9061	3.13967	5.24579	9.03785	12.4623	adenosine-5'-phosphosulfate (APS) kinase	AT3G03900.1	ADENOSINE-5'-PHOSPHOSULFATE (APS) KINASE 3 (APK3)
Soltu.DM.02G025380.1	5	7.35127	12.5435	10.2853	12.5238	16.6798	16.4295	11.4351	adenylosuccinate synthase	AT3G57610.1	ADENYLOSUCCINATE SYNTHASE (ADSS)
Soltu.DM.07G022290.1	4	251.77	199.207	91.5755	136.698	183.343	160.17	80.6452	ADP glucose pyrophosphorylase	AT5G48300.1	ADP GLUCOSE PYROPHOSPHORYLASE 1 (ADG1)
Soltu.DM.01G010750.1	6	209.878	248.386	211.109	291.176	298.777	468.841	444.523	ADP/ATP carrier	AT3G08580.1	ADP/ATP CARRIER 1 (AAC1)
Soltu.DM.10G004020.1	1	4.02858	10.2656	10.0229	7.02575	9.99811	7.04601	4.72698	ADP/ATP carrier	AT4G28390.1	ADP/ATP CARRIER 3 (AAC3)
Soltu.DM.05G009030.1	6	129.392	150.903	173.896	166.238	214.452	345.436	421.441	ADP-ribosylation factor A1F	AT1G10630.1	ADP-RIBOSYLATION FACTOR A1F (ARFA1F)
Soltu.DM.01G018210.1	4	4267.73	3895.17	3973.78	3746.31	3214.66	2115.12	1158.32	ADP-ribosylation factor A1F	AT1G10630.1	ADP-RIBOSYLATION FACTOR A1F (ARFA1F)
Soltu.DM.04G014230.1	1	439.577	428.513	508.237	423.315	360.868	239.042	159.986	ADP-ribosylation factor A1B	AT1G10630.1	ADP-RIBOSYLATION FACTOR A1F (ARFA1F)
Soltu.DM.06G028150.1	6	12.6794	14.0573	13.8891	16.2249	19.9802	28.0958	32.7698	ADP-ribosylation factor B1B	AT5G17060.1	ADP-RIBOSYLATION FACTOR B1B (ARFB1B)
Soltu.DM.03G000390.1	6	15.7949	13.8541	16.7092	15.2675	21.6848	33.7666	41.9404	ADP-ribosylation factor C1	AT3G22950.1	ADP-RIBOSYLATION FACTOR C1 (ARFC1)
Soltu.DM.04G034340.1	5	23.0587	16.4265	10.9175	11.2006	28.005	26.0484	15.3348	ADR1-like	AT4G33300.1	ADR1-LIKE 1 (ADR1-L1)
Soltu.DM.11G013450.2	3	17.8728	15.2737	17.428	22.4551	16.327	13.846	41.2248	AGAMOUS-like	AT1G71692.1	AGAMOUS-LIKE 12 (AGL12)
Soltu.DM.11G013460.1	3	21.4539	21.0775	22.5916	25.143	19.7237	21.6329	67.9585	AGAMOUS-like	AT1G71692.1	AGAMOUS-LIKE 12 (AGL12)
Soltu.DM.04G031390.1	2	432.758	192.586	255.828	153.799	151.424	68.9753	122.723	AGAMOUS-like	AT3G57230.1	AGAMOUS-LIKE 16 (AGL16)
Soltu.DM.03G024100.1	2	6.08843	2.78608	3.87413	2.43338	4.22075	1.46831	2.00756	AGAMOUS-like	AT3G57230.1	AGAMOUS-LIKE 16 (AGL16)
Soltu.DM.12G006490.1	4	26.951	19.3097	18.9396	16.4222	13.3881	11.7069	6.24724	AGAMOUS-like	AT3G57230.1	AGAMOUS-LIKE 16 (AGL16)
Soltu.DM.01G045520.2	2	9.94884	4.04545	5.18276	5.85703	4.17451	3.83204	6.13522	AGAMOUS-like	AT2G22630.1	AGAMOUS-LIKE 17 (AGL17)
Soltu.DM.02G026850.1	2	20.5722	12.5815	14.3036	12.8066	13.2764	11.1547	8.74021	AGAMOUS-like	AT2G22630.1	AGAMOUS-LIKE 17 (AGL17)
Soltu.DM.10G006870.1	3	6.00724	2.71616	3.07861	3.76371	2.71675	4.92942	10.3179	AGAMOUS-like	AT2G45660.1	AGAMOUS-LIKE 20 (AGL20)
Soltu.DM.01G032700.3	2	34.6049	21.2501	21.486	35.6899	17.2151	19.4464	18.8181	AGAMOUS-like	AT2G45660.1	AGAMOUS-LIKE 20 (AGL20)
Soltu.DM.03G016460.1	5	16.5782	36.9668	20.4726	24.9126	20.7823	27.7211	26.3273	AGAMOUS-like	AT5G62165.1	AGAMOUS-LIKE 42 (AGL42)
Soltu.DM.05G009650.1	3	1.0808	2.98661	1.20347	1.44966	1.82226	2.25027	5.20131	AGAMOUS-like	AT4G02235.1	AGAMOUS-LIKE 51 (AGL51)
Soltu.DM.01G032720.1	6	1.23832	1.85934	1.03447	2.22971	1.39114	13.1792	9.24665	AGAMOUS-like	AT2G45650.1	AGAMOUS-LIKE 6 (AGL6)
Soltu.DM.07G018110.1	5	3.33682	9.20703	12.8724	13.4271	13.1904	10.6653	8.99483	AGAMOUS-like	AT1G77980.1	AGAMOUS-LIKE 66 (AGL66)
Soltu.DM.07G018170.1	1	10.6214	29.1192	22.7508	25.9937	18.3937	19.2554	14.6472	AGAMOUS-like	AT1G77980.1	AGAMOUS-LIKE 66 (AGL66)
Soltu.DM.11G021480.1	6	2.85566	4.70484	2.57055	4.58141	4.81502	11.2399	12.2119	Protein kinase superfamily protein	AT3G44610.1	AGCVIII KINASE 1-12 (AGC1-12)
Soltu.DM.01G040520.1	5	14.7813	26.2983	24.6102	25.7323	34.2513	24.1671	20.4262	agenet domain-containing protein	AT1G09320.1	AGENET DOMAIN (AGD)-CONTAINING P1 (AGDP1)
Soltu.DM.03G036450.1	1	28.7239	34.4409	37.8591	26.7761	24.058	17.016	13.298	DOMAIN OF UNKNOWN FUNCTION 724	AT1G09320.1	AGENET DOMAIN (AGD)-CONTAINING P1 (AGDP1)
Soltu.DM.02G022810.2	4	20.0923	20.7556	17.1479	17.0503	17.9878	12.4443	8.53453	Polynucleotide adenylyltransferase family protein	AT2G17580.1	AHG2-1 SUPPRESSOR 1 (AGS1)
Soltu.DM.04G032200.1	6	8.37351	10.2007	6.99063	12.0673	17.9257	46.432	49.3673	Integrase-type DNA-binding superfamily protein	AT4G37750.1	AINTEGUMENTA (ANT)
Soltu.DM.02G027330.1	3	6.40092	7.18554	3.4722	10.1327	10.2041	24.677	42.0493	Integrase-type DNA-binding superfamily protein	AT4G37750.1	AINTEGUMENTA (ANT)
Soltu.DM.07G007140.1	3	4.3693	4.03387	2.93979	4.14424	7.81694	11.6329	20.0063	AINTEGUMENTA-like	AT5G57390.1	AINTEGUMENTA-LIKE 5 (AIL5)
Soltu.DM.07G007150.1	3	7.41984	6.33796	4.96907	4.59127	8.49176	10.606	15.6838	AINTEGUMENTA-like	AT5G57390.1	AINTEGUMENTA-LIKE 5 (AIL5)
Soltu.DM.02G004570.1	5	0.954048	3.3481	2.37303	3.36255	3.78166	6.4369	5.56377	ALA-interacting subunit	AT1G79450.1	ALA-INTERACTING SUBUNIT 5 (ALIS5)
Soltu.DM.04G022460.1	6	10.7952	15.0613	10.3123	12.8449	18.7937	23.3332	24.6709	alanine:glyoxylate aminotransferase	AT4G39660.1	ALANINE:GLYOXYLATE AMINOTRANSFERASE 2 (AGT2)
Soltu.DM.01G003360.1	5	4.49064	4.3878	3.85676	4.28781	8.30123	13.5643	5.96978	alanine-2-oxoglutarate aminotransferase	AT1G70580.1	ALANINE-2-OXOGLUTARATE AMINOTRANSFERASE 2 (AOAT2)
Soltu.DM.11G020460.2	4	45.6061	49.9407	43.0263	47.0345	24.4648	16.6104	11.8821	63 kDa inner membrane family protein	AT2G28800.1	ALBINO 3 (ALB3)
Soltu.DM.09G023060.1	1	14.7881	19.7511	16.4897	19.5868	14.9778	9.18751	6.53196	Peptide chain release factor	AT3G62910.1	ALBINO AND PALE GREEN (APG3)
Soltu.DM.05G026850.1	5	3.25436	6.21805	6.87834	6.0321	7.4506	9.74901	7.93189	Aldolase-type TIM barrel family protein	AT2G36230.1	ALBINO AND PALE GREEN 10 (APG10)
Soltu.DM.05G004390.1	1	47.4363	65.3261	58.9855	55.9167	49.7339	33.4048	24.3467	Sec-independent periplasmic protein translocase	AT2G01110.1	ALBINO AND PALE GREEN 2 (APG2)
Soltu.DM.09G020430.1	5	14.512	22.026	18.4457	25.588	37.4196	44.8139	33.0602	S-adenosyl-L-methionine-dependent methyltransferases superfamily protein	AT3G63410.1	ALBINO OR PALE GREEN MUTANT 1 (APG1)
Soltu.DM.06G016070.1	6	157.253	103.867	117.276	112.359	290.559	371.764	460.782	alcohol dehydrogenase	AT1G77120.1	ALCOHOL DEHYDROGENASE 1 (ADH1)
Soltu.DM.04G025720.1	3	2.88024	5.94879	3.93764	4.66599	2.96201	12.9297	25.8753	alcohol dehydrogenase	AT1G77120.1	ALCOHOL DEHYDROGENASE 1 (ADH1)
Soltu.DM.02G032760.1	1	17.5572	21.7688	18.0274	12.3546	14.3911	8.94979	6.15879	aldehyde dehydrogenase 2B7	AT1G23800.1	ALDEHYDE DEHYDROGENASE 2B7 (ALDH2B7)
Soltu.DM.02G032770.1	4	24.4943	25.2016	23.1381	18.1324	18.5194	14.6886	8.75204	aldehyde dehydrogenase 2B7	AT1G23800.1	ALDEHYDE DEHYDROGENASE 2B7 (ALDH2B7)
Soltu.DM.05G008110.1	3	0.576087	1.1187	1.05011	0.888849	1.05273	1.3193	3.00131	aldehyde dehydrogenase 2B7	AT1G23800.1	ALDEHYDE DEHYDROGENASE 2B7 (ALDH2B7)
Soltu.DM.12G024890.1	5	0.768085	6.19216	3.12274	11.5664	28.2041	15.2535	21.8839	aldehyde dehydrogenase 2C4	AT3G24503.1	ALDEHYDE DEHYDROGENASE 2C4 (ALDH2C4)
Soltu.DM.12G024900.1	5	5.95492	8.20638	7.38904	8.35874	11.5796	16.4601	13.7256	aldehyde dehydrogenase 2C4	AT3G24503.1	ALDEHYDE DEHYDROGENASE 2C4 (ALDH2C4)
Soltu.DM.02G024450.1	6	0.921474	2.01245	1.62816	3.10741	2.6789	7.06398	10.1925	aldehyde dehydrogenase 3F1	AT4G36250.1	ALDEHYDE DEHYDROGENASE 3F1 (ALDH3F1)
Soltu.DM.01G010580.1	3	0.794425	0.888621	0.801415	1.00301	0.653013	1.13469	1.69307	aldehyde dehydrogenase 3F1	AT4G36250.1	ALDEHYDE DEHYDROGENASE 3F1 (ALDH3F1)
Soltu.DM.09G027390.1	1	348.64	566.158	541.596	375.056	258.144	117.124	81.7725	aldehyde dehydrogenase 5F1	AT1G79440.1	ALDEHYDE DEHYDROGENASE 5F1 (ALDH5F1)
Soltu.DM.11G024450.1	1	54.153	184.822	128.501	339.806	239.918	82.6373	134.024	aldehyde oxidase	AT5G20960.1	ALDEHYDE OXIDASE 1 (AO1)
Soltu.DM.01G026470.1	1	9.88892	18.0075	9.5405	12.8291	12.9783	5.0503	3.06401	aldehyde oxidase	AT5G20960.1	ALDEHYDE OXIDASE 1 (AO1)
Soltu.DM.09G001680.1	3	1.40958	0.713003	0.50255	1.37655	2.17863	5.87686	10.9902	NAD(P)-linked oxidoreductase superfamily protein	AT2G37790.1	ALDO-KETO REDUCTASE FAMILY 4 MEMBER C10 (AKR4C10)
Soltu.DM.06G009530.1	1	73.8998	86.1429	109.885	82.2044	59.4069	40.6903	32.7664	alfin-like	AT3G11200.1	ALFIN-LIKE 2 (AL2)
Soltu.DM.07G012260.3	3	9.84391	17.2694	18.9774	14.1331	15.5939	16.3244	22.1653	alfin-like	AT5G20510.1	ALFIN-LIKE 5 (AL5)
Soltu.DM.05G015700.1	3	17.2934	27.7231	30.3503	24.883	25.7858	28.8915	36.6435	alfin-like	AT5G20510.1	ALFIN-LIKE 5 (AL5)
Soltu.DM.01G050680.1	6	0.0575193	0.291594	0.0367103	0.393686	0.920516	5.75636	3.63456	Plant neutral invertase family protein	AT4G34860.1	ALKALINE/NEUTRAL INVERTASE B (A/N-InvB)
Soltu.DM.07G014850.1	5	1.07788	7.90185	5.93107	7.29899	6.04486	15.3606	11.7898	Zinc-binding dehydrogenase family protein	AT5G16970.1	ALKENAL REDUCTASE (AER)
Soltu.DM.12G028560.1	2	4.37403	1.82487	1.95893	2.73172	2.0427	0.582696	0.339874	Zinc-binding dehydrogenase family protein	AT5G16970.1	ALKENAL REDUCTASE (AER)
Soltu.DM.12G003650.1	3	72.6323	65.5443	83.8416	127.399	92.2122	72.9225	230.007	Zinc-binding dehydrogenase family protein	AT5G16970.1	ALKENAL REDUCTASE (AER)
Soltu.DM.05G008540.1	1	8.95706	28.92	25.4067	28.6156	18.4053	23.2141	14.9825	Oxidoreductase, zinc-binding dehydrogenase family protein	AT1G23740.1	ALKENAL/ONE OXIDOREDUCTASE (AOR)
Soltu.DM.02G017810.1	3	14.9959	16.1772	15.3446	24.7257	28.5724	34.6283	59.4401	allantoinase	AT4G04955.1	ALLANTOINASE (ALN)
Soltu.DM.02G025590.1	3	193.378	31.8104	45.4442	65.7146	78.1546	109.692	306.37	allene oxide cyclase	AT3G25780.1	ALLENE OXIDE CYCLASE 3 (AOC3)
Soltu.DM.04G034690.1	2	26.4593	5.80399	5.39962	8.68646	9.58948	4.84421	5.11003	allene oxide synthase	AT5G42650.1	ALLENE OXIDE SYNTHASE (AOS)
Soltu.DM.10G003720.1	3	161.987	179.578	501.224	1124.84	624.835	451.671	1249.81	allene oxide synthase	AT5G42650.1	ALLENE OXIDE SYNTHASE (AOS)
Soltu.DM.01G048780.1	3	0.026086	0	0.111303	6.12903	1.98178	0.980926	7.97235	allene oxide synthase	AT5G42650.1	ALLENE OXIDE SYNTHASE (AOS)
Soltu.DM.01G048790.1	3	0.521328	0.168769	0.569753	1.62495	1.24324	0.256964	2.5548	allene oxide synthase	AT5G42650.1	ALLENE OXIDE SYNTHASE (AOS)
Soltu.DM.11G023180.1	3	9.05502	6.51295	8.69058	11.8957	9.94698	9.64338	22.9921	allene oxide synthase	AT5G42650.1	ALLENE OXIDE SYNTHASE (AOS)
Soltu.DM.04G033700.1	3	1.59544	0.810316	0.485507	0.626313	0.81805	1.34914	2.90974	alpha-amylase-like	AT4G25000.1	ALPHA-AMYLASE-LIKE (AMY1)
Soltu.DM.04G037250.1	2	256.152	158.945	91.3526	96.2511	166.9	202.314	114.753	alpha-amylase-like	AT1G76130.1	ALPHA-AMYLASE-LIKE 2 (AMY2)
Soltu.DM.02G009320.1	5	1.71069	4.82609	3.39352	5.28352	7.27385	11.2051	10.6263	alpha-amylase-like	AT1G69830.1	ALPHA-AMYLASE-LIKE 3 (AMY3)
Soltu.DM.03G024000.1	6	2.57521	2.37586	1.78207	2.65335	4.10938	11.7378	12.5591	alpha-galactosidase	AT5G08370.1	ALPHA-GALACTOSIDASE 2 (AGAL2)
Soltu.DM.06G011120.1	4	57.3371	48.8645	48.7726	42.3868	37.7021	33.8464	27.9514	Melibiase family protein	AT3G56310.1	ALPHA-GALACTOSIDASE 3 (AGAL3)
Soltu.DM.03G007750.1	2	439.465	5.93731	82.7008	30.588	81.9024	107.205	37.2462	Glycosyl transferase, family	AT3G29320.1	ALPHA-GLUCAN PHOSPHORYLASE 1 (PHS1)
Soltu.DM.03G007760.1	2	2466.37	2085.54	770.42	922.386	1952.07	1917.89	846.315	alpha-glucan phosphorylase	AT3G29320.1	ALPHA-GLUCAN PHOSPHORYLASE 1 (PHS1)
Soltu.DM.03G007710.1	4	2004.07	1888.9	634.679	796.481	1645.2	641.282	292.612	Glycosyl transferase, family	AT3G29320.1	ALPHA-GLUCAN PHOSPHORYLASE 1 (PHS1)
Soltu.DM.03G016250.1	6	0.909098	0.820679	0.472799	0.6466	2.1022	10.609	12.9699	alpha-L-fucosidase	AT2G28100.1	ALPHA-L-FUCOSIDASE 1 (FUC1)
Soltu.DM.06G021850.1	3	2.39077	2.14077	1.16023	1.98031	1.30547	1.92223	2.40363	alpha-mannosidase	AT1G51590.1	ALPHA-MANNOSIDASE 1 (MNS1)
Soltu.DM.05G022380.1	2	45.6245	23.4218	24.8834	26.0051	22.6392	27.8124	30.5137	alpha-soluble NSF attachment protein	AT3G56190.1	ALPHA-SOLUBLE NSF ATTACHMENT PROTEIN 2 (ALPHA-SNAP2)
Soltu.DM.05G003000.1	6	3.16161	3.5585	3.27038	13.9246	10.5839	26.6793	22.5734	alpha-xylosidase	AT1G68560.1	ALPHA-XYLOSIDASE 1 (XYL1)
Soltu.DM.11G017460.1	4	7.18319	5.8243	5.33561	5.56111	5.38377	3.92043	2.95994	Peptidase M28 family protein	AT3G54720.1	ALTERED MERISTEM PROGRAM 1 (AMP1)
Soltu.DM.09G011740.2	4	7.23434	7.31699	5.20126	4.46616	7.53914	4.59053	3.55765	Chaperone DnaJ-domain superfamily protein	AT1G68370.1	ALTERED RESPONSE TO GRAVITY 1 (ARG1)
Soltu.DM.03G031910.1	4	130.918	83.2561	93.6315	57.9531	37.3131	18.4219	14.8329	conserved hypothetical protein	AT2G24100.1	ALTERED SEED GERMINATION 1 (ASG1)
Soltu.DM.08G025060.1	4	2.43868	2.68985	1.52192	1.74195	1.67635	0.903719	0.660318	conserved hypothetical protein	AT5G47580.1	ALTERED SEED GERMINATION 7 (ASG7)
Soltu.DM.08G025100.1	1	4.12276	6.50015	3.86762	4.52814	4.92113	1.91728	1.90445	conserved hypothetical protein	AT5G47580.1	ALTERED SEED GERMINATION 7 (ASG7)
Soltu.DM.08G025080.1	1	3.47539	5.48071	3.0548	4.32552	3.13363	2.52662	1.35552	conserved hypothetical protein	AT5G47580.1	ALTERED SEED GERMINATION 7 (ASG7)
Soltu.DM.08G025090.1	1	6.61163	13.3475	7.42088	8.59722	8.18268	5.44366	3.09972	conserved hypothetical protein	AT5G47580.1	ALTERED SEED GERMINATION 7 (ASG7)
Soltu.DM.08G025110.1	1	2.00772	3.36974	2.0343	2.43991	2.23071	1.29414	1.04547	conserved hypothetical protein	AT5G47580.1	ALTERED SEED GERMINATION 7 (ASG7)
Soltu.DM.06G003100.1	2	3.19642	2.25612	1.22164	1.0597	1.00162	0.735357	1.02025	alternative NAD(P)H dehydrogenase	AT1G07180.1	ALTERNATIVE NAD(P)H DEHYDROGENASE 1 (NDA1)
Soltu.DM.08G003380.1	5	0.82403	1.85762	4.16662	14.8504	4.33683	2.7134	5.22248	alternative oxidase 1A	AT3G22370.1	ALTERNATIVE OXIDASE 1A (AOX1A)
Soltu.DM.08G020430.1	5	12.3391	12.3154	13.2679	30.7693	27.7695	22.8501	20.143	alternative oxidase 1A	AT3G22370.1	ALTERNATIVE OXIDASE 1A (AOX1A)
Soltu.DM.10G021270.1	1	2.33692	10.1066	7.34143	6.9278	1.2439	0.49164	0.493577	aluminum sensitive	AT2G37330.1	ALUMINUM SENSITIVE 3 (ALS3)
Soltu.DM.06G017010.1	3	2.414	21.8519	5.27081	5.12984	19.5528	61.0335	104.291	amino acid permease	AT1G77380.1	AMINO ACID PERMEASE 3 (AAP3)
Soltu.DM.11G009600.1	5	0.927937	3.64032	2.64469	2.56967	3.24267	4.47584	3.21856	amino acid permease	AT1G77380.1	AMINO ACID PERMEASE 3 (AAP3)
Soltu.DM.07G027850.1	4	3.63418	1.99791	2.1649	1.16978	0.831431	0.0623287	0.184528	amino acid permease	AT1G44100.1	AMINO ACID PERMEASE 5 (AAP5)
Soltu.DM.01G046190.1	3	0.29155	1.47684	0.871465	1.0324	1.55938	2.81481	6.29517	amino acid permease	AT5G49630.1	AMINO ACID PERMEASE 6 (AAP6)
Soltu.DM.12G006380.1	3	2.75884	3.86501	3.96373	11.7884	5.9794	5.44026	15.5153	amino acid permease	AT5G49630.1	AMINO ACID PERMEASE 6 (AAP6)
Soltu.DM.07G007430.1	2	10.0314	5.21375	5.21941	5.84479	0.269178	1.152	1.19263	amino acid permease	AT5G49630.1	AMINO ACID PERMEASE 6 (AAP6)
Soltu.DM.04G031760.1	3	20.2002	16.9032	11.4105	10.6539	16.9849	28.0588	62.403	amino acid permease	AT5G49630.1	AMINO ACID PERMEASE 6 (AAP6)
Soltu.DM.07G027860.1	6	2.95098	5.24028	4.0864	7.35975	7.32975	19.8139	16.3656	amino acid permease	AT5G23810.1	AMINO ACID PERMEASE 7 (AAP7)
Soltu.DM.02G013370.1	3	2.33234	1.08317	0.563383	0.851286	0.404364	1.34268	4.18408	amino acid transporter	AT4G21120.1	AMINO ACID TRANSPORTER 1 (AAT1)
Soltu.DM.11G010080.1	4	14.5917	17.7856	10.5099	13.7632	12.5793	6.20906	5.20887	aminophospholipid ATPase	AT5G44240.1	AMINOPHOSPHOLIPID ATPASE 2 (ALA2)
Soltu.DM.01G010230.1	4	37.3302	31.1155	28.6408	30.9885	23.0081	9.33729	6.61108	aminophospholipid ATPase	AT1G59820.1	AMINOPHOSPHOLIPID ATPASE 3 (ALA3)
Soltu.DM.05G006800.1	4	18.3857	16.353	11.1915	13.2474	12.7225	9.69099	9.17369	aminophospholipid ATPase	AT1G59820.1	AMINOPHOSPHOLIPID ATPASE 3 (ALA3)
Soltu.DM.12G009570.2	2	18.2164	13.1037	11.0982	9.77249	9.36411	7.08015	14.4122	ATPase E1-E2 type family protein / haloacid dehalogenase-like hydrolase family protein	AT1G17500.1	AMINOPHOSPHOLIPID ATPASE 4 (ALA4)
Soltu.DM.02G032950.3	4	55.78	67.1967	42.8654	42.8945	46.6081	34.1487	21.1397	ATPase E1-E2 type family protein / haloacid dehalogenase-like hydrolase family protein	AT3G27870.1	AMINOPHOSPHOLIPID ATPASE 8 (ALA8)
Soltu.DM.09G027420.1	3	13.7724	6.90861	4.85922	9.73617	11.1464	25.6493	39.7891	ammonium transporter 1;1	AT4G13510.1	AMMONIUM TRANSPORTER 1;1 (AMT1;1)
Soltu.DM.04G019680.1	6	0.879128	4.94937	1.94791	2.24453	7.5672	19.476	20.5668	ammonium transporter 1;2	AT1G64780.1	AMMONIUM TRANSPORTER 1;2 (AMT1;2)
Soltu.DM.10G019400.1	2	4.16051	2.57265	2.26189	1.969	1.62427	1.31285	1.35611	ammonium transporter	AT2G38290.1	AMMONIUM TRANSPORTER 2 (AMT2)
Soltu.DM.01G034140.2	1	68.7092	124.605	91.9423	78.8098	80.525	48.2488	34.1483	NAD(P)-binding Rossmann-fold superfamily protein	AT1G01510.1	ANGUSTIFOLIA (AN)
Soltu.DM.04G006620.1	6	3.4799	2.97502	2.30568	3.66181	3.67672	21.0014	13.0955	SSXT family protein	AT5G28640.1	ANGUSTIFOLIA 3 (AN3)
Soltu.DM.05G009480.1	3	1.8554	1.48866	2.36648	1.95989	2.67192	2.77183	5.52586	Protein kinase superfamily protein	AT5G59700.1	ANJEA (ANJ)
Soltu.DM.10G012210.1	5	35.0709	67.9904	58.1618	62.9202	82.8429	72.2429	62.2592	ankyrin repeat-containing 2B	AT2G17390.1	ANKYRIN REPEAT-CONTAINING 2B (AKR2B)
Soltu.DM.01G036700.1	3	1.57643	1.52516	2.30706	2.96873	3.12388	4.43454	8.88373	annexin	AT2G38760.1	ANNEXIN 3 (ANNAT3)
Soltu.DM.01G036680.1	3	118.725	19.3866	44.9386	94.5364	25.8737	40.3622	205.483	annexin	AT2G38750.1	ANNEXIN 4 (ANNAT4)
Soltu.DM.01G036710.1	3	1.27189	0.0291105	1.36572	1.16748	0.330619	1.23191	14.0552	annexin	AT2G38750.1	ANNEXIN 4 (ANNAT4)
Soltu.DM.04G033570.1	1	237.508	278.532	331.948	252.962	261.528	140.107	84.3541	annexin	AT1G68090.1	ANNEXIN 5 (ANN5)
Soltu.DM.12G003150.1	6	2.29779	1.06443	2.05773	2.35066	2.81862	5.79591	8.05046	conserved hypothetical protein	AT4G13540.1	ANTHER DEHISCENCE REPRESSOR (ADR)
Soltu.DM.09G027870.1	2	10.4924	2.89636	3.06321	1.73169	3.28929	2.58838	2.15287	conserved hypothetical protein	AT4G13540.1	ANTHER DEHISCENCE REPRESSOR (ADR)
Soltu.DM.03G017090.1	6	0.595841	0.862555	0.430704	0.878839	0.805783	2.53927	1.43029	Homeobox-leucine zipper family protein / lipid-binding START domain-containing protein	AT4G00730.1	ANTHOCYANINLESS 2 (ANL2)
Soltu.DM.01G032350.1	2	8.61856	5.28897	3.12254	6.24664	4.49994	7.5085	4.58778	Homeobox-leucine zipper family protein / lipid-binding START domain-containing protein	AT4G00730.1	ANTHOCYANINLESS 2 (ANL2)
Soltu.DM.10G007130.1	5	2.32525	1.70547	1.08646	2.13664	2.27521	5.04285	2.57995	homeodomain GLABROUS	AT4G00730.1	ANTHOCYANINLESS 2 (ANL2)
Soltu.DM.06G003200.2	5	7.17602	13.8547	11.3765	13.5829	18.9871	22.7997	18.2655	anthranilate synthase	AT2G29690.1	ANTHRANILATE SYNTHASE 2 (ASA2)
Soltu.DM.02G031680.5	1	18.1099	19.6753	21.753	19.5919	18.0334	11.7031	8.95775	Domain of unknown function (DUF298)	AT3G28970.1	ANTIAUXIN-RESISTANT 3 (AAR3)
Soltu.DM.11G010250.1	2	20.3186	14.283	10.8115	11.0004	12.6149	10.4367	9.90798	Protein of unknown function (DUF803)	AT2G21120.1	ANTIVIRAL RNAI-DEFECTIVE 2 (AVI2)
Soltu.DM.03G037230.1	6	0.51512	0.692901	0.379216	1.06392	1.00444	3.92755	3.18995	Integrase-type DNA-binding superfamily protein	AT1G72570.1	AP2-LIKE ETHYLENE-RESPONSIVE TRANSCRIPTION FACTOR (AIL1)
Soltu.DM.02G008090.1	3	7.09968	3.85526	4.43712	6.07822	3.68215	5.08346	8.03434	Integrase-type DNA-binding superfamily protein	AT4G36920.1	APETALA 2 (AP2)
Soltu.DM.03G005770.1	3	6.60622	5.1948	2.67269	5.34206	4.14301	6.28433	6.94051	Integrase-type DNA-binding superfamily protein	AT4G36920.1	APETALA 2 (AP2)
Soltu.DM.04G036110.1	2	3.06636	1.3088	1.68383	1.4558	1.31517	0.496412	0.370706	K-box region and MADS-box transcription factor family protein	AT3G54340.1	APETALA 3 (AP3)
Soltu.DM.02G027700.1	6	2.89404	6.42606	5.46583	5.36342	6.49508	8.61403	9.66558	APS kinase	AT2G14750.1	APS KINASE (APK)
Soltu.DM.02G007560.1	6	2.52264	5.26023	3.82937	5.68652	6.19056	8.5846	9.35631	APS kinase	AT2G14750.1	APS KINASE (APK)
Soltu.DM.02G004130.1	2	44.0489	10.224	2.99519	7.41875	10.205	13.255	15.6257	APS reductase	AT4G21990.1	APS REDUCTASE 3 (APR3)
Soltu.DM.02G020240.1	2	88.7733	34.9631	9.62692	23.6207	21.6679	24.3622	23.0057	APS reductase	AT4G21990.1	APS REDUCTASE 3 (APR3)
Soltu.DM.03G002670.1	2	12.3278	4.05772	0.891774	2.79937	5.34682	10.6044	8.70617	APS reductase	AT4G21990.1	APS REDUCTASE 3 (APR3)
Soltu.DM.02G021790.2	3	9.05622	8.08359	18.8274	51.3332	27.0162	63.1557	105.397	apyrase	AT5G18280.1	APYRASE 2 (APY2)
Soltu.DM.12G002570.1	5	103.116	85.234	98.6537	246.692	202.86	150.692	195.549	apyrase	AT5G18280.1	APYRASE 2 (APY2)
Soltu.DM.11G015320.1	4	3.94446	2.37069	2.14179	5.13876	2.18732	1.12427	1.20551	P-loop containing nucleoside triphosphate hydrolases superfamily protein	AT5G60340.1	ARABIDOPSIS ADENYLATE KINASE 6 (AAK6)
Soltu.DM.07G012770.3	5	3.71862	4.60411	4.72426	4.85689	8.71474	16.4887	10.9287	GGL domain containing protein	AT5G20635.1	ARABIDOPSIS G PROTEIN GAMMA SUBUNIT 3 (AGG3)
Soltu.DM.12G013980.1	2	19.6937	11.6088	7.33829	7.71718	9.18709	10.4645	10.2092	Phosphoglycerate mutase-like family protein	AT3G01310.1	ARABIDOPSIS HOMOLOG OF YEAST VIP1 1 (ATVIP1)
Soltu.DM.05G002860.1	6	0.378602	0.292488	0.522647	0.431966	0.488829	6.86806	6.51921	Arabidopsis Hop2 homolog	AT1G13330.1	ARABIDOPSIS HOP2 HOMOLOG (AHP2)
Soltu.DM.10G022920.1	6	0.072266	0.074	0.0872193	0.452394	1.20485	4.5221	5.67633	Arabidopsis Inositol phosphorylceramide synthase	AT3G54020.1	ARABIDOPSIS INOSITOL PHOSPHORYLCERAMIDE SYNTHASE 1 (AtIPCS1)
Soltu.DM.09G001140.1	6	11.8663	9.49511	9.14076	9.87978	13.1385	20.7061	25.2985	Arabidopsis Inositol phosphorylceramide synthase	AT2G37940.1	ARABIDOPSIS INOSITOL PHOSPHORYLCERAMIDE SYNTHASE 2 (AtIPCS2)
Soltu.DM.02G027990.1	2	52.6489	25.9167	29.0606	27.1515	19.3042	14.6948	18.3146	Protein phosphatase 2C family protein	AT4G33920.1	ARABIDOPSIS PP2C CLADE D 5 (APD5)
Soltu.DM.01G046690.1	4	33.6649	35.4102	42.036	31.9633	16.1765	8.50695	9.88816	Protein phosphatase 2C family protein	AT4G33920.1	ARABIDOPSIS PP2C CLADE D 5 (APD5)
Soltu.DM.02G005710.3	6	8.03265	9.28357	8.71757	10.6007	13.284	21.7864	20.3872	Arabidopsis RAC-like	AT2G17800.1	ARABIDOPSIS RAC-LIKE 1 (ARAC1)
Soltu.DM.03G010800.1	4	7.05539	4.86803	3.75976	4.74754	4.62403	2.57089	1.17249	Protein kinase superfamily protein	AT5G65530.1	ARABIDOPSIS RECEPTOR-LIKE CYTOPLASMIC KINASE ATRLCK VI_A3 (ATRLCK VI_A3)
Soltu.DM.11G002890.1	5	6.78685	9.89761	10.1298	10.7491	12.7961	14.0151	15.7941	Protein kinase superfamily protein	AT5G65530.1	ARABIDOPSIS RECEPTOR-LIKE CYTOPLASMIC KINASE ATRLCK VI_A3 (ATRLCK VI_A3)
Soltu.DM.03G014780.1	1	20.6373	31.4412	19.0288	22.8149	22.1813	13.3153	9.5114	splicing factor-related	AT5G51300.1	ARABIDOPSIS SF1 HOMOLOG (ATSF1)
Soltu.DM.03G014790.1	1	22.5282	39.1602	20.2608	25.9032	26.2451	14.1761	9.32648	splicing factor-related	AT5G51300.1	ARABIDOPSIS SF1 HOMOLOG (ATSF1)
Soltu.DM.04G015330.1	4	76.1175	80.9577	79.883	62.6447	49.5568	29.2449	25.1274	Homeodomain-like superfamily protein	AT2G33550.1	ARABIDOPSIS SH4-RELATED3 (ASR3)
Soltu.DM.09G002310.1	2	5.00823	3.41585	3.89497	2.77325	2.80814	2.81639	2.51978	RING/U-box superfamily protein	AT2G37580.1	ARABIDOPSIS T??XICOS EN LEVADURA 33 (ATL33)
Soltu.DM.07G020440.1	2	3.05395	1.25256	1.30178	1.50814	1.00281	0.7039	3.1674	RING/U-box superfamily protein	AT2G42360.1	ARABIDOPSIS T??XICOS EN LEVADURA 41 (ATL41)
Soltu.DM.06G018670.1	3	7.48781	6.6711	7.13681	7.00568	9.42666	11.1281	17.5949	RING/U-box superfamily protein	AT5G17600.1	ARABIDOPSIS T??XICOS EN LEVADURA 52 (ATL52)
Soltu.DM.01G044850.2	2	2.81187	1.27295	1.35445	1.36885	2.14011	2.70343	1.04386	RING/U-box superfamily protein	AT1G72220.1	ARABIDOPSIS T??XICOS EN LEVADURA 54 (ATL54)
Soltu.DM.04G030340.1	2	3.56957	1.92705	1.91773	2.33472	2.302	1.80906	1.1165	RING/U-box superfamily protein	AT1G72220.1	ARABIDOPSIS T??XICOS EN LEVADURA 54 (ATL54)
Soltu.DM.06G022160.1	6	0.64897	0.790503	0.544232	0.661209	1.16088	2.47666	2.44274	RING/U-box superfamily protein	AT1G53820.1	ARABIDOPSIS T??XICOS EN LEVADURA 60 (ATL60)
Soltu.DM.01G029680.1	6	4.22783	2.12767	3.52294	3.49018	3.7736	5.11079	4.21096	RING/U-box superfamily protein	AT3G14320.1	ARABIDOPSIS T??XICOS EN LEVADURA 61 (ATL61)
Soltu.DM.06G009760.1	6	2.18263	2.67002	2.83388	2.23813	3.07617	4.15753	4.62457	RING/U-box superfamily protein	AT3G11110.1	ARABIDOPSIS T??XICOS EN LEVADURA 66 (ATL66)
Soltu.DM.11G007470.1	2	1.79156	0.195981	0.237998	6.37233	1.02004	1.49052	0.704951	RING/U-box superfamily protein	AT2G35910.1	ARABIDOPSIS T??XICOS EN LEVADURA 70 (ATL70)
Soltu.DM.03G018510.1	3	3.06519	8.04026	30.0484	96.1687	99.073	90.4373	191.692	Kunitz family trypsin and protease inhibitor protein	AT1G17860.1	ARABIDOPSIS THALIANA KUNITZ TRYPSIN INHIBITOR 5 (ATKTI5)
Soltu.DM.03G023520.1	5	0	423.611	273.566	1226.95	1869.81	1496.88	1674.15	Kunitz family trypsin and protease inhibitor protein	AT1G17860.1	ARABIDOPSIS THALIANA KUNITZ TRYPSIN INHIBITOR 5 (ATKTI5)
Soltu.DM.06G027450.1	3	46.2353	11.1932	20.3349	28.3152	20.9776	46.255	197.636	Kunitz family trypsin and protease inhibitor protein	AT1G17860.1	ARABIDOPSIS THALIANA KUNITZ TRYPSIN INHIBITOR 5 (ATKTI5)
Soltu.DM.06G027460.1	3	23.4018	6.66836	11.976	14.6744	10.1474	23.8078	95.9134	Kunitz family trypsin and protease inhibitor protein	AT1G17860.1	ARABIDOPSIS THALIANA KUNITZ TRYPSIN INHIBITOR 5 (ATKTI5)
Soltu.DM.S001100.1	5	2278.98	992.01	1452.72	3777.31	6261.75	3321.16	3419.23	Kunitz family trypsin and protease inhibitor protein	AT1G17860.1	ARABIDOPSIS THALIANA KUNITZ TRYPSIN INHIBITOR 5 (ATKTI5)
Soltu.DM.03G023540.1	3	0.284842	0.777764	1.20985	4.32523	0.302358	6.00117	10.2799	Kunitz family trypsin and protease inhibitor protein	AT1G17860.1	ARABIDOPSIS THALIANA KUNITZ TRYPSIN INHIBITOR 5 (ATKTI5)
Soltu.DM.12G007220.1	5	0.0649507	0.338919	1.81331	7.10421	2.59001	0.347656	4.07132	Kunitz family trypsin and protease inhibitor protein	AT1G17860.1	ARABIDOPSIS THALIANA KUNITZ TRYPSIN INHIBITOR 5 (ATKTI5)
Soltu.DM.03G018520.1	3	543.542	346.421	577.769	1473.74	1172.3	546.812	1698.31	Kunitz family trypsin and protease inhibitor protein	AT1G17860.1	ARABIDOPSIS THALIANA KUNITZ TRYPSIN INHIBITOR 5 (ATKTI5)
Soltu.DM.03G018570.1	5	28.1065	20.8512	24.2692	56.1601	76.0846	42.1258	29.4538	kunitz trypsin inhibitor	AT1G17860.1	ARABIDOPSIS THALIANA KUNITZ TRYPSIN INHIBITOR 5 (ATKTI5)
Soltu.DM.04G003450.1	3	0.144087	0.120292	0.206699	0.374879	0.964452	9.51208	18.5728	Kunitz family trypsin and protease inhibitor protein	AT1G17860.1	ARABIDOPSIS THALIANA KUNITZ TRYPSIN INHIBITOR 5 (ATKTI5)
Soltu.DM.01G050620.2	5	4.12927	4.30614	3.2492	6.11845	8.33176	10.6093	5.95782	Transducin/WD40 repeat-like superfamily protein	AT5G15550.1	ARABIDOPSIS THALIANA PESCADILLO ORTHOLOG (ATPEP2)
Soltu.DM.01G042660.1	4	308.29	238.466	172.936	190.58	219.92	129.397	56.1706	Transducin/WD40 repeat-like superfamily protein	AT2G40360.1	ARABIDOPSIS THALIANA PESCADILLO ORTHOLOG1 (ATPEP1)
Soltu.DM.06G014610.1	3	2.59645	1.38285	0.719207	1.43447	1.03225	3.27253	8.48072	RING/U-box superfamily protein	AT1G04360.1	ARABIDOPSIS TOXICOS EN LEVADURA 1 (ATL1)
Soltu.DM.09G026490.1	6	2.57572	2.24002	1.39511	2.32952	3.61147	8.61871	10.494	RING/U-box superfamily protein	AT5G43420.1	ARABIDOPSIS TOXICOS EN LEVADURA 16 (ATL16)
Soltu.DM.01G021450.1	3	5.41559	18.381	2.31209	3.58292	3.52626	7.0403	41.3677	TOXICOS EN LEVADURA	AT3G16720.1	ARABIDOPSIS TOXICOS EN LEVADURA 2 (ATL2)
Soltu.DM.01G034920.1	2	2.97599	0.976745	1.23253	0.863245	0.714297	0.309254	0.367974	RING/U-box superfamily protein	AT1G28040.1	ARABIDOPSIS TOXICOS EN LEVADURA 20 (ATL20)
Soltu.DM.12G005070.1	2	110.007	67.3612	117.114	53.2141	32.388	19.3399	41.6258	RING/U-box superfamily protein	AT5G42200.1	ARABIDOPSIS TOXICOS EN LEVADURA 23 (ATL23)
Soltu.DM.04G037010.1	3	5.35874	6.31052	2.98984	5.00976	5.61524	8.60016	14.4055	RING/U-box superfamily protein	AT5G42200.1	ARABIDOPSIS TOXICOS EN LEVADURA 23 (ATL23)
Soltu.DM.02G010310.1	6	1.78388	2.71609	1.86315	2.03752	3.83473	7.5721	9.12142	RING/U-box superfamily protein	AT5G40250.1	ARABIDOPSIS TOXICOS EN LEVADURA 46 (ATL46)
Soltu.DM.05G008020.1	3	2.75289	2.91745	2.2749	3.07248	3.5082	5.99181	9.19117	RING/U-box superfamily protein	AT5G40250.1	ARABIDOPSIS TOXICOS EN LEVADURA 46 (ATL46)
Soltu.DM.06G021350.2	6	3.1842	4.64233	3.21573	4.18596	4.77213	7.4976	6.73955	RING/U-box superfamily protein	AT4G10150.1	ARABIDOPSIS TOXICOS EN LEVADURA 7 (ATL07)
Soltu.DM.11G009050.1	6	0.308237	1.65871	1.18388	1.18568	6.76803	24.1575	21.977	RING/U-box superfamily protein	AT1G49230.1	ARABIDOPSIS TOXICOS EN LEVADURA 78 (ATL78)
Soltu.DM.11G009060.1	3	0.177964	1.04716	0.668527	0.526749	1.00291	2.20916	6.38469	RING/U-box superfamily protein	AT1G49230.1	ARABIDOPSIS TOXICOS EN LEVADURA 78 (ATL78)
Soltu.DM.11G009040.1	3	0.674958	0.479453	0.414764	0.546285	0.717706	0.750627	3.65296	RING/U-box superfamily protein	AT1G49230.1	ARABIDOPSIS TOXICOS EN LEVADURA 78 (ATL78)
Soltu.DM.09G031440.1	1	17.1947	24.9417	16.7899	18.7229	17.0612	10.9773	8.43631	trithorax-like protein	AT1G05830.1	ARABIDOPSIS TRITHORAX 2 (ATX2)
Soltu.DM.02G013310.2	1	17.5407	25.1643	26.1162	22.8515	22.0445	11.254	6.88609	toprim domain-containing protein	AT1G30680.1	ARABIDOPSIS TWINKLE HOMOLOG (ATH)
Soltu.DM.01G034640.1	6	2.60815	3.07188	1.93799	3.35408	1.34993	36.1609	39.7451	arabinogalactan protein	AT2G46330.1	ARABINOGALACTAN PROTEIN 16 (AGP16)
Soltu.DM.10G005720.1	6	0	0	0	0	1.79498	15.9287	15.7417	arabinogalactan protein	AT3G61640.1	ARABINOGALACTAN PROTEIN 20 (AGP20)
Soltu.DM.07G006050.1	6	4.65499	6.23151	2.76937	4.59494	6.14305	9.8108	11.2558	arabinose kinase	AT4G16130.1	ARABINOSE KINASE (ARA1)
Soltu.DM.08G018670.1	4	39.1733	44.5795	29.2021	30.8463	25.2339	16.4619	12.5572	arabinose kinase	AT4G16130.1	ARABINOSE KINASE (ARA1)
Soltu.DM.12G026720.1	3	1.23251	0.438843	0.599426	0.572121	0.318491	1.95156	7.57482	ARF-GAP domain	AT3G07490.1	ARF-GAP DOMAIN 11 (AGD11)
Soltu.DM.05G020480.1	4	1.6055	1.07781	1.09315	1.29107	1.04293	1.07265	0.52587	ARF-GAP domain	AT3G07490.1	ARF-GAP DOMAIN 11 (AGD11)
Soltu.DM.06G028600.1	3	1.13722	0.489938	0	1.14215	0.732015	3.46127	14.7417	ARF-GAP domain	AT3G07490.1	ARF-GAP DOMAIN 11 (AGD11)
Soltu.DM.04G004550.1	1	7.1802	9.39161	7.49721	7.52607	9.16884	3.65175	3.31914	ARF-GAP domain	AT1G60860.1	ARF-GAP DOMAIN 2 (AGD2)
Soltu.DM.03G002330.1	2	11.7069	5.00577	3.95811	4.39346	3.49502	3.84186	3.47597	ARF-GAP domain	AT5G54310.1	ARF-GAP DOMAIN 5 (AGD5)
Soltu.DM.10G002200.2	6	1.96926	2.97256	2.78313	3.05497	3.3626	3.75107	4.44348	ARF-GAP domain	AT5G54310.1	ARF-GAP DOMAIN 5 (AGD5)
Soltu.DM.07G024860.2	4	133.458	136.377	105.578	111.378	102.937	62.5207	48.5169	ARF-GAP domain	AT5G54310.1	ARF-GAP DOMAIN 5 (AGD5)
Soltu.DM.01G031810.1	1	29.443	31.7965	31.6094	34.5195	27.4718	13.8511	11.8602	arginase	AT4G08900.1	ARGININE AMIDOHYDROLASE 1 (ARGAH1)
Soltu.DM.01G031820.1	4	33.2842	17.1627	8.85866	40.8856	9.22507	3.76853	6.09908	arginase	AT4G08900.1	ARGININE AMIDOHYDROLASE 1 (ARGAH1)
Soltu.DM.01G050280.1	5	50.4022	138.107	128.613	275.108	223.701	145.349	230.972	arginine decarboxylase	AT4G34710.1	ARGININE DECARBOXYLASE 2 (ADC2)
Soltu.DM.10G016630.1	6	32.3606	29.6361	21.0526	31.5988	46.4669	117.642	111.903	arginine decarboxylase	AT4G34710.1	ARGININE DECARBOXYLASE 2 (ADC2)
Soltu.DM.10G005330.5	5	23.9594	61.1355	62.9772	63.0093	59.7636	67.3106	55.6032	RNA-binding (RRM/RBD/RNP motifs) family protein	AT3G61860.1	ARGININE/SERINE-RICH SPLICING FACTOR 31 (RS31)
Soltu.DM.11G025410.1	4	306.762	327.416	282.001	270.536	275.379	201.121	146.893	RNA-binding (RRM/RBD/RNP motifs) family protein	AT4G25500.1	ARGININE/SERINE-RICH SPLICING FACTOR 40 (RS40)
Soltu.DM.03G016800.1	1	130.17	173.414	177.769	136.858	120.732	84.1463	45.1246	RNA-binding (RRM/RBD/RNP motifs) family protein	AT4G25500.1	ARGININE/SERINE-RICH SPLICING FACTOR 40 (RS40)
Soltu.DM.12G024630.1	6	0.274371	0.648812	0.284084	0.757522	0.520612	1.75424	2.6919	Stabilizer of iron transporter SufD / Polynucleotidyl transferase	AT5G43810.1	ARGONAUTE 10 (AGO10)
Soltu.DM.09G025190.1	3	17.7742	35.0831	28.7888	31.1455	27.7358	31.5517	53.2782	Stabilizer of iron transporter SufD / Polynucleotidyl transferase	AT5G43810.1	ARGONAUTE 10 (AGO10)
Soltu.DM.02G012280.1	2	50.3707	28.2641	20.4578	22.4961	21.8783	23.7694	26.598	ARGONAUTE	AT1G31280.1	ARGONAUTE 2 (AGO2)
Soltu.DM.02G012300.1	4	5.19635	3.97263	4.1921	3.69891	4.33309	2.28843	0.823778	ARGONAUTE	AT1G31280.1	ARGONAUTE 2 (AGO2)
Soltu.DM.06G028860.4	2	88.7623	67.7282	53.1474	55.3007	43.538	57.3825	56.5917	Argonaute family protein	AT2G27040.1	ARGONAUTE 4 (AGO4)
Soltu.DM.01G010020.1	5	2.75276	6.69007	3.42057	4.73702	8.59927	7.05197	5.47275	Argonaute family protein	AT1G69440.1	ARGONAUTE7 (AGO7)
Soltu.DM.01G048900.2	4	18.6542	19.6436	14.7819	16.7778	15.5728	10.5429	9.74092	RING/U-box superfamily protein	AT2G16090.1	ARIADNE 2 (ARI2)
Soltu.DM.11G004110.1	1	172.072	255.506	226.682	164.771	119.315	68.7292	68.2677	IBR domain-containing protein	AT1G65430.1	ARIADNE 8 (ARI8)
Soltu.DM.09G029020.2	5	1.43949	2.70014	2.3893	3.18537	3.39609	3.5611	3.8158	HMG (high mobility group) box protein with ARID/BRIGHT DNA-binding domain	AT1G04880.1	ARID-HMG DNA-BINDING PROTEIN 15 (HMGBD15)
Soltu.DM.03G003650.1	5	0.742177	4.56177	4.04692	6.59004	13.3857	8.92926	9.80985	armadillo repeat only	AT5G66200.1	ARMADILLO REPEAT ONLY 2 (ARO2)
Soltu.DM.03G026010.1	4	34.1165	33.4846	29.4186	25.1262	24.4238	17.2774	16.179	armadillo repeat only	AT3G26600.1	ARMADILLO REPEAT ONLY 4 (ARO4)
Soltu.DM.02G020220.1	6	3.98126	3.68024	4.50402	10.2499	7.87089	16.1865	23.1182	arogenate dehydratase	AT1G11790.1	AROGENATE DEHYDRATASE 1 (ADT1)
Soltu.DM.06G029960.1	3	10.5231	21.5354	10.0422	14.5721	12.3086	15.8871	49.3514	arogenate dehydratase	AT1G08250.1	AROGENATE DEHYDRATASE 6 (ADT6)
Soltu.DM.07G019550.1	2	2.71227	0.6811	0.771738	1.74609	0.500449	0.111634	0.408953	Pyridoxal phosphate (PLP)-dependent transferases superfamily protein	AT2G20340.1	AROMATIC ALDEHYDE SYNTHASE (AAS)
Soltu.DM.06G005130.1	6	458.363	466.975	586.473	547.456	671.974	965.293	1057.89	ascorbate peroxidase	AT1G07890.1	ASCORBATE PEROXIDASE 1 (APX1)
Soltu.DM.02G023590.1	3	0.965805	0.149524	0.390072	0.248959	0.111354	1.61628	20.47	ascorbate peroxidase	AT4G35000.1	ASCORBATE PEROXIDASE 3 (APX3)
Soltu.DM.01G051050.1	6	45.6624	67.6919	69.9404	74.1307	63.5884	96.8198	104.587	ascorbate peroxidase	AT4G35000.1	ASCORBATE PEROXIDASE 3 (APX3)
Soltu.DM.02G023580.1	3	0.533305	0.12742	0.118085	0.172793	0.17932	1.22257	9.67817	ascorbate peroxidase	AT4G35000.1	ASCORBATE PEROXIDASE 3 (APX3)
Soltu.DM.08G011330.3	1	8.68026	10.6404	9.62641	11.4791	10.5368	7.37667	3.73486	ascorbate peroxidase	AT4G32320.1	ASCORBATE PEROXIDASE 6 (APX6)
Soltu.DM.03G028930.3	1	27.2898	40.6851	52.6894	39.9694	39.061	27.4545	27.2306	N-terminal nucleophile aminohydrolases (Ntn hydrolases) superfamily protein	AT5G08100.1	ASPARAGINASE A1 (ASPGA1)
Soltu.DM.04G033210.1	3	3.23768	11.2701	6.81617	16.6488	36.4355	97.7489	234.488	N-terminal nucleophile aminohydrolases (Ntn hydrolases) superfamily protein	AT3G16150.1	ASPARAGINASE B1 (ASPGB1)
Soltu.DM.04G021290.1	6	7.18201	12.2139	10.6316	13.3451	23.3663	35.2309	36.8166	asparagine synthetase	AT5G10240.1	ASPARAGINE SYNTHETASE 3 (ASN3)
Soltu.DM.08G029530.1	2	234.085	87.6574	85.3013	114.724	67.4739	68.0639	126.271	DCD (Development and Cell Death) domain protein	AT5G42050.1	ASPARAGINE-RICH PROTEIN (NRP)
Soltu.DM.08G004800.3	2	32.2324	19.7081	14.947	14.743	12.4654	11.7112	17.9175	DCD (Development and Cell Death) domain protein	AT3G27090.1	ASPARAGINE-RICH PROTEIN 2 (NRP2)
Soltu.DM.02G034200.2	1	365.389	601.812	577.46	466.221	372.8	231.068	177.091	DCD (Development and Cell Death) domain protein	AT3G27090.1	ASPARAGINE-RICH PROTEIN 2 (NRP2)
Soltu.DM.10G018890.1	3	1.71081	3.62039	2.73164	3.38566	3.7559	5.78916	8.48459	aspartate aminotransferase	AT2G30970.1	ASPARTATE AMINOTRANSFERASE 1 (ASP1)
Soltu.DM.07G008140.1	6	23.334	48.788	37.8439	46.9105	59.0227	75.2849	96.3333	aspartate aminotransferase	AT5G19550.1	ASPARTATE AMINOTRANSFERASE 2 (ASP2)
Soltu.DM.09G002130.1	6	10.2372	12.4628	9.59624	12.3821	17.5453	44.095	29.467	myb-like HTH transcriptional regulator family protein	AT2G37630.1	ASYMMETRIC LEAVES 1 (AS1)
Soltu.DM.05G011770.1	4	82.1161	49.0992	38.0065	30.6389	17.9839	13.5837	2.85422	DNA-binding HORMA family protein	AT1G67370.1	ASYNAPTIC 1 (ASY1)
Soltu.DM.04G002200.1	1	3.21835	5.29914	3.095	3.10277	3.88577	1.58254	1.48324	DNA-binding HORMA family protein	AT1G67370.1	ASYNAPTIC 1 (ASY1)
Soltu.DM.04G020860.7	2	9.78203	4.36179	5.516	4.89188	3.35677	2.66555	2.77764	ataurora1	AT4G32830.1	ATAURORA1 (AUR1)
Soltu.DM.12G004490.1	6	2.41678	3.96882	5.36108	5.21814	5.93085	17.3834	18.7945	ataurora1	AT4G32830.1	ATAURORA1 (AUR1)
Soltu.DM.08G014220.1	6	0.5048	0.545937	0.401361	0.635488	1.05205	10.0479	10.1748	ataurora1	AT4G32830.1	ATAURORA1 (AUR1)
Soltu.DM.04G005830.1	6	2.96665	3.11222	4.13847	5.18381	6.40778	12.5636	12.7525	ataurora3	AT2G45490.1	ATAURORA3 (AUR3)
Soltu.DM.01G019200.1	3	18.2259	21.3538	19.2775	19.1159	32.0586	61.8614	102.94	sequence-specific DNA binding transcription factors	AT3G17100.1	ATBS1 INTERACTING FACTOR 3 (AIF3)
Soltu.DM.01G040410.1	3	27.5608	31.3132	32.4813	46.729	29.9339	52.0825	74.8574	basic helix-loop-helix (bHLH) DNA-binding superfamily protein	AT3G17100.1	ATBS1 INTERACTING FACTOR 3 (AIF3)
Soltu.DM.03G020280.1	6	8.83043	13.4543	17.9679	16.3013	22.5136	36.3492	32.2313	AtGCP3 interacting protein	AT4G09550.1	ATGCP3 INTERACTING PROTEIN 1 (GIP1)
Soltu.DM.02G022280.1	5	0.94637	2.56624	3.1239	2.40703	3.08029	2.33728	3.03918	AT hook motif DNA-binding family protein	AT2G33620.1	AT-HOOK MOTIF NUCLEAR LOCALIZED PROTEIN 10 (AHL10)
Soltu.DM.08G001320.1	5	2.48213	9.15929	8.43123	10.6938	14.8148	18.7487	18.855	AT hook motif DNA-binding family protein	AT2G33620.1	AT-HOOK MOTIF NUCLEAR LOCALIZED PROTEIN 10 (AHL10)
Soltu.DM.12G006640.1	2	9.73123	3.54097	2.76548	2.89508	3.24159	2.98739	8.69451	Predicted AT-hook DNA-binding family protein	AT5G49700.1	AT-HOOK MOTIF NUCLEAR LOCALIZED PROTEIN 17 (AHL17)
Soltu.DM.04G030820.1	5	22.6194	38.2548	27.3307	23.301	43.3385	51.2636	26.3714	Predicted AT-hook DNA-binding family protein	AT5G49700.1	AT-HOOK MOTIF NUCLEAR LOCALIZED PROTEIN 17 (AHL17)
Soltu.DM.08G004190.1	4	3.39326	3.16114	2.68767	2.80377	3.60127	2.62813	1.65649	Predicted AT-hook DNA-binding family protein	AT2G35270.1	AT-HOOK MOTIF NUCLEAR LOCALIZED PROTEIN 21 (AHL21)
Soltu.DM.08G027680.1	6	9.69285	9.52305	8.05472	9.08408	15.8475	24.9123	23.7168	AT hook motif DNA-binding family protein	AT1G63470.1	AT-HOOK MOTIF NUCLEAR LOCALIZED PROTEIN 5 (AHL5)
Soltu.DM.01G033400.1	5	1.37215	2.78771	2.07577	2.76131	2.51893	3.54134	3.47419	AT hook motif DNA-binding family protein	AT2G45850.1	AT-HOOK MOTIF NUCLEAR LOCALIZED PROTEIN 9 (AHL9)
Soltu.DM.01G032020.1	6	7.45874	10.6893	10.2333	11.5253	22.1516	55.3536	57.8154	AT-hook motif nuclear-localized protein	AT4G12080.1	AT-HOOK MOTIF NUCLEAR-LOCALIZED PROTEIN 1 (AHL1)
Soltu.DM.09G004350.1	6	13.3487	18.1186	18.9211	18.7842	19.0508	26.6467	32.2449	AT hook motif DNA-binding family protein	AT4G12080.1	AT-HOOK MOTIF NUCLEAR-LOCALIZED PROTEIN 1 (AHL1)
Soltu.DM.11G007890.1	1	11.8494	13.8343	12.1505	13.5358	14.8274	16.7727	5.69159	AT-hook motif nuclear-localized protein	AT3G04570.1	AT-HOOK MOTIF NUCLEAR-LOCALIZED PROTEIN 19 (AHL19)
Soltu.DM.01G032120.1	3	4.72504	2.39517	2.26019	2.34942	2.51092	5.83503	8.53277	AT-hook motif nuclear-localized protein	AT2G45430.1	AT-HOOK MOTIF NUCLEAR-LOCALIZED PROTEIN 22 (AHL22)
Soltu.DM.08G026250.1	3	2.44581	0.629903	0.449247	0.621908	0.705897	1.82677	2.44611	Predicted AT-hook DNA-binding family protein	AT2G45430.1	AT-HOOK MOTIF NUCLEAR-LOCALIZED PROTEIN 22 (AHL22)
Soltu.DM.12G001690.1	6	11.399	22.7566	31.4917	47.7591	42.8564	109.044	152.281	ATP citrate lyase subunit B	AT5G49460.1	ATP CITRATE LYASE SUBUNIT B 2 (ACLB-2)
Soltu.DM.01G019520.1	6	1.70428	2.11539	2.04	3.33429	4.06752	12.616	13.8404	ATP citrate lyase subunit B	AT5G49460.1	ATP CITRATE LYASE SUBUNIT B 2 (ACLB-2)
Soltu.DM.11G025570.1	6	80.1899	62.8397	66.6003	91.0811	105.414	201.315	270.399	ATP synthase D chain, mitochondrial	AT3G52300.1	ATP SYNTHASE D CHAIN, MITOCHONDRIAL (ATPQ)
Soltu.DM.06G005500.1	5	22.4407	38.2634	43.8685	41.9553	47.0238	51.8195	49.6938	ATP synthase D chain, mitochondrial	AT3G52300.1	ATP SYNTHASE D CHAIN, MITOCHONDRIAL (ATPQ)
Soltu.DM.12G007300.1	6	6.75767	7.87675	7.48215	12.6109	9.33863	16.1728	15.8793	ATP synthase delta-subunit gene	AT4G09650.1	ATP SYNTHASE DELTA-SUBUNIT GENE (ATPD)
Soltu.DM.05G020290.1	5	5.4183	8.00766	8.49929	13.8129	7.87665	9.31845	7.43024	ATP synthase delta-subunit gene	AT4G09650.1	ATP SYNTHASE DELTA-SUBUNIT GENE (ATPD)
Soltu.DM.03G032350.1	6	2.16831	1.71625	1.59227	1.83923	2.45463	4.46933	5.54128	Mitochondrial substrate carrier family protein	AT5G51050.1	ATP/PHOSPHATE CARRIER 2 (APC2)
Soltu.DM.11G011430.1	3	7.56788	8.73285	6.30601	7.5545	7.51444	10.66	25.3854	ATP-binding casette family G25	AT1G71960.1	ATP-BINDING CASETTE G25 (ABCG25)
Soltu.DM.04G010920.2	4	31.4887	30.3459	16.2042	24.8276	25.591	19.7993	17.3685	ATP-binding cassette A1	AT2G41700.1	ATP-BINDING CASSETTE A1 (ABCA1)
Soltu.DM.09G005360.1	5	25.2712	46.0029	23.299	28.6308	50.1355	54.9842	49.8922	ATP binding cassette subfamily B1	AT2G36910.1	ATP-BINDING CASSETTE B1 (ABCB1)
Soltu.DM.02G032330.1	3	1.28079	1.75688	0.660725	0.81491	1.88864	3.20439	6.60548	ABC transporter family protein	AT3G28345.1	ATP-BINDING CASSETTE B15 (ABCB15)
Soltu.DM.02G031820.1	6	4.75039	7.7435	3.81121	6.19099	10.1447	34.546	33.8388	ATP binding cassette subfamily B19	AT3G28860.1	ATP-BINDING CASSETTE B19 (ABCB19)
Soltu.DM.06G028300.1	4	4.84389	5.05015	3.14244	4.48417	3.87779	3.25004	2.3454	ATP binding cassette subfamily B1	AT4G25960.1	ATP-BINDING CASSETTE B2 (ABCB2)
Soltu.DM.12G019510.2	5	2.00314	3.22186	2.27867	4.5866	3.03834	4.94512	4.59522	transporter associated with antigen processing protein	AT1G70610.1	ATP-BINDING CASSETTE B26 (ABCB26)
Soltu.DM.03G029100.2	4	50.9826	52.6279	51.6142	44.773	42.7023	29.1074	14.4661	transporter associated with antigen processing protein	AT5G39040.1	ATP-BINDING CASSETTE B27 (ABCB27)
Soltu.DM.09G003130.1	4	17.2835	21.0307	13.7	14.8884	14.1635	9.25744	9.35646	ABC2 homolog	AT5G03910.1	ATP-BINDING CASSETTE B29 (ABCB29)
Soltu.DM.08G001440.1	4	57.013	59.074	32.1854	39.8104	33.0271	8.96575	6.32482	multidrug resistance-associated protein	AT1G30400.1	ATP-BINDING CASSETTE C1 (ABCC1)
Soltu.DM.03G023020.1	6	1.46998	1.91995	1.24278	2.01584	2.57898	6.06956	4.59569	multidrug resistance-associated protein	AT3G59140.1	ATP-BINDING CASSETTE C10 (ABCC10)
Soltu.DM.11G019960.1	3	1.32896	3.41313	1.79362	1.68139	2.95974	2.83474	4.29657	multidrug resistance-associated protein	AT3G59140.1	ATP-BINDING CASSETTE C10 (ABCC10)
Soltu.DM.06G013580.1	2	5.2355	3.52765	1.94401	3.33741	2.71371	1.16861	1.77009	multidrug resistance-associated protein	AT3G59140.1	ATP-BINDING CASSETTE C10 (ABCC10)
Soltu.DM.12G015010.1	2	12.8827	7.43998	4.17338	5.05377	5.42935	2.64916	1.4803	multidrug resistance-associated protein	AT1G30420.1	ATP-BINDING CASSETTE C11 (ABCC11)
Soltu.DM.12G015050.1	2	16.719	12.6313	6.1655	8.58851	8.45776	8.06398	4.49486	multidrug resistance-associated protein	AT1G30410.1	ATP-BINDING CASSETTE C12 (ABCC12)
Soltu.DM.12G015030.1	4	10.5522	6.91448	4.00541	5.73513	4.62003	2.12278	2.15343	multidrug resistance-associated protein	AT1G30410.1	ATP-BINDING CASSETTE C12 (ABCC12)
Soltu.DM.08G001450.1	4	43.4986	54.0326	36.337	33.928	31.1062	9.91437	5.91841	multidrug resistance-associated protein	AT2G34660.1	ATP-BINDING CASSETTE C2 (ABCC2)
Soltu.DM.08G001460.1	4	57.2241	72.8961	40.888	47.3038	43.574	27.1959	17.9147	multidrug resistance-associated protein	AT2G34660.1	ATP-BINDING CASSETTE C2 (ABCC2)
Soltu.DM.07G027020.1	6	2.03243	2.70629	1.2694	2.02322	2.60131	4.74935	4.01639	multidrug resistance-associated protein	AT3G13080.1	ATP-BINDING CASSETTE C3 (ABCC3)
Soltu.DM.08G020210.3	5	0.709458	1.37877	1.1471	1.16402	1.57681	2.30964	1.55653	RNAse l inhibitor protein	AT4G19210.1	ATP-BINDING CASSETTE E2 (ABCE2)
Soltu.DM.06G030320.1	1	65.1505	126.61	99.2966	93.2052	83.9048	35.9792	14.7724	ABC transporter family protein	AT5G60790.1	ATP-BINDING CASSETTE F1 (ABCF1)
Soltu.DM.10G006120.2	1	15.9895	38.5503	28.0859	23.6687	23.514	12.3829	6.05356	general control non-repressible	AT3G54540.1	ATP-BINDING CASSETTE F4 (ABCF4)
Soltu.DM.07G004340.1	1	36.8814	66.6593	47.3882	42.0812	47.8599	31.4358	17.6196	general control non-repressible	AT3G54540.1	ATP-BINDING CASSETTE F4 (ABCF4)
Soltu.DM.04G023400.1	4	98.0926	77.5095	69.3395	238.762	30.3547	25.0241	28.166	general control non-repressible	AT5G64840.1	ATP-BINDING CASSETTE F5 (ABCF5)
Soltu.DM.05G025440.1	2	11.964	3.66228	3.71243	6.04275	2.31646	0.365089	0.904523	ABC-2 type transporter family protein	AT2G39350.1	ATP-BINDING CASSETTE G1 (ABCG1)
Soltu.DM.03G024040.1	6	4.49838	2.26476	1.0713	3.06212	1.66835	12.332	10.9691	white-brown complex homolog protein	AT1G17840.1	ATP-BINDING CASSETTE G11 (ABCG11)
Soltu.DM.05G021330.1	6	2.7695	1.67342	0.545396	2.26356	1.6251	9.98249	9.0241	white-brown complex homolog protein	AT1G17840.1	ATP-BINDING CASSETTE G11 (ABCG11)
Soltu.DM.05G021350.1	6	1.17567	0.64485	0.209986	0.883239	0.880537	4.9483	3.62802	white-brown complex homolog protein	AT1G17840.1	ATP-BINDING CASSETTE G11 (ABCG11)
Soltu.DM.05G021360.1	6	3.43036	1.60657	0.579997	2.64998	1.86302	11.8482	11.7774	white-brown complex homolog protein	AT1G17840.1	ATP-BINDING CASSETTE G11 (ABCG11)
Soltu.DM.01G044630.1	6	6.21681	7.46521	4.72525	5.06523	6.38634	16.7853	16.2147	white-brown complex homolog protein	AT1G17840.1	ATP-BINDING CASSETTE G11 (ABCG11)
Soltu.DM.08G003320.1	3	2.32341	5.86281	4.23977	4.43606	12.1481	21.8237	43.9061	ATP-binding cassette	AT1G31770.1	ATP-BINDING CASSETTE G14 (ABCG14)
Soltu.DM.08G020300.1	3	17.395	45.9103	35.7201	32.5575	45.1425	67.6997	107.536	ATP-binding cassette	AT1G31770.1	ATP-BINDING CASSETTE G14 (ABCG14)
Soltu.DM.11G019460.1	6	8.48242	4.12138	2.56954	4.9612	2.69654	11.5222	12.6633	ABC-2 type transporter family protein	AT3G21090.1	ATP-BINDING CASSETTE G15 (ABCG15)
Soltu.DM.11G019470.1	6	0.92345	0.925038	0.374312	1.20523	1.01563	3.77492	3.37949	ABC-2 type transporter family protein	AT3G21090.1	ATP-BINDING CASSETTE G15 (ABCG15)
Soltu.DM.01G002400.2	3	13.5059	8.94434	9.24572	7.92723	4.6132	4.83318	15.9025	ABC-2 type transporter family protein	AT5G06530.1	ATP-BINDING CASSETTE G22 (ABCG22)
Soltu.DM.04G017930.1	1	6.25372	7.67975	5.4624	5.90422	7.17631	2.88501	2.28228	P-loop containing nucleoside triphosphate hydrolases superfamily protein	AT1G53390.1	ATP-BINDING CASSETTE G24 (ABCG24)
Soltu.DM.04G017950.1	1	6.32738	9.15093	5.42967	6.25936	6.27445	4.57247	3.51475	ABC transporter family protein	AT5G60740.1	ATP-BINDING CASSETTE G28 (ABCG28)
Soltu.DM.06G030340.1	4	24.9315	27.3235	21.9068	22.2056	18.2062	11.5145	9.8406	ABC-2 type transporter family protein	AT2G28070.1	ATP-BINDING CASSETTE G3 (ABCG3)
Soltu.DM.05G013420.1	6	1.20128	1.83056	0.897652	2.22494	1.84791	5.38212	4.80303	pleiotropic drug resistance	AT2G26910.1	ATP-BINDING CASSETTE G32 (ABCG32)
Soltu.DM.05G013430.1	6	1.24999	1.94518	0.840338	2.42154	2.22403	8.38916	11.1759	pleiotropic drug resistance	AT2G26910.1	ATP-BINDING CASSETTE G32 (ABCG32)
Soltu.DM.05G025910.1	2	2.35905	1.80608	1.05504	1.5958	1.17071	1.00359	1.47671	ABC-2 and Plant PDR ABC-type transporter family protein	AT2G36380.1	ATP-BINDING CASSETTE G34 (ABCG34)
Soltu.DM.09G028710.1	2	23.0015	8.95139	6.32786	12.6706	7.90029	11.6724	13.4752	pleiotropic drug resistance	AT1G15520.1	ATP-BINDING CASSETTE G40 (ABCG40)
Soltu.DM.05G023720.1	2	2.25346	1.31783	0.601726	1.41263	0.791071	1.4635	1.0032	pleiotropic drug resistance	AT1G15520.1	ATP-BINDING CASSETTE G40 (ABCG40)
Soltu.DM.05G023670.1	3	1.89901	4.39294	2.81414	3.01563	3.11213	3.98261	5.70479	pleiotropic drug resistance	AT1G15520.1	ATP-BINDING CASSETTE G40 (ABCG40)
Soltu.DM.05G023730.2	1	14.4822	21.2161	12.0773	7.84611	18.6684	11.1079	1.58428	pleiotropic drug resistance	AT1G15520.1	ATP-BINDING CASSETTE G40 (ABCG40)
Soltu.DM.05G027180.1	5	1.60338	2.01496	2.21959	4.49059	6.2933	12.3704	6.43151	ABC-2 type transporter family protein	AT2G13610.1	ATP-BINDING CASSETTE G5 (ABCG5)
Soltu.DM.03G023280.1	6	2.20305	1.70254	1.16237	2.09267	3.48764	9.94181	6.42867	ABC-2 type transporter family protein	AT5G52860.1	ATP-BINDING CASSETTE G8 (ABCG8)
Soltu.DM.02G010910.2	4	14.2187	12.3	9.79074	9.48564	9.95967	7.08022	7.41484	non-intrinsic ABC protein	AT5G14100.1	ATP-BINDING CASSETTE I11 (ABCI11)
Soltu.DM.01G040010.1	6	3.58011	4.49181	5.50314	4.53032	5.19539	8.4505	9.11182	trigalactosyldiacylglycerol	AT1G19800.1	ATP-BINDING CASSETTE I14 (ABCI14)
Soltu.DM.03G032030.1	2	41.9433	17.6067	21.581	21.0902	13.6526	23.0713	41.3717	non-intrinsic ABC protein	AT1G67940.1	ATP-BINDING CASSETTE I17 (ABCI17)
Soltu.DM.06G024440.1	3	5.92401	2.36841	3.58058	3.52379	3.12169	2.83941	11.0412	non-intrinsic ABC protein	AT1G67940.1	ATP-BINDING CASSETTE I17 (ABCI17)
Soltu.DM.09G021340.1	6	7.54459	9.8475	10.2935	12.3274	17.0317	33.1935	39.968	non-intrinsic ABC protein	AT1G03900.1	ATP-BINDING CASSETTE I18 (ABCI18)
Soltu.DM.04G014270.1	6	4.41758	8.76159	9.63349	14.4285	21.0094	43.1362	64.2973	ATP-citrate lyase A-2	AT1G60810.1	ATP-CITRATE LYASE A-2 (ACLA-2)
Soltu.DM.05G009060.1	6	13.1341	10.2329	42.0192	53.9963	39.24	244	313.68	ATP-citrate lyase A-2	AT1G60810.1	ATP-CITRATE LYASE A-2 (ACLA-2)
Soltu.DM.01G040790.1	6	30.9903	45.4437	46.5133	59.7831	59.2586	65.4509	84.3355	ATP-citrate lyase A-3	AT1G09430.1	ATP-CITRATE LYASE A-3 (ACLA-3)
Soltu.DM.11G009910.1	1	1.81601	4.50583	2.1372	3.04813	2.96447	2.34984	2.10001	Tetratricopeptide repeat (TPR)-like superfamily protein	AT3G22150.1	ATPF EDITING FACTOR 1 (AEF1)
Soltu.DM.11G009860.1	1	5.49728	10.2187	4.75088	7.0468	7.43613	3.93838	1.91488	Tetratricopeptide repeat (TPR)-like superfamily protein	AT3G22150.1	ATPF EDITING FACTOR 1 (AEF1)
Soltu.DM.11G009880.1	1	1.36165	1.91832	1.5188	1.64811	1.31334	1.40737	0.565938	Tetratricopeptide repeat (TPR)-like superfamily protein	AT3G22150.1	ATPF EDITING FACTOR 1 (AEF1)
Soltu.DM.11G009900.2	1	5.62831	8.44178	4.76046	6.63089	6.57151	3.43328	2.57675	Tetratricopeptide repeat (TPR)-like superfamily protein	AT3G22150.1	ATPF EDITING FACTOR 1 (AEF1)
Soltu.DM.03G022620.1	1	135.501	181.821	149.724	127.914	133.024	74.8007	51.3851	splicing factor-related	AT5G06160.1	ATROPOS (ATO)
Soltu.DM.05G027160.1	3	1.88589	0.250322	0.40332	0.735055	0.211557	0.924835	2.53306	Eukaryotic aspartyl protease family protein	AT2G03200.1	ATYPICAL ASPARTIC PROTEASE IN ROOTS 1 (ASPR1)
Soltu.DM.12G015680.1	2	93.5331	41.6347	70.0734	85.9908	23.6592	24.4476	48.0283	atypical CYS HIS rich thioredoxin	AT1G08570.1	ATYPICAL CYS HIS RICH THIOREDOXIN 4 (ACHT4)
Soltu.DM.10G026660.2	3	2.39687	1.76753	1.61687	1.22817	1.63015	1.51179	3.3349	atypical CYS HIS rich thioredoxin	AT1G08570.1	ATYPICAL CYS HIS RICH THIOREDOXIN 4 (ACHT4)
Soltu.DM.03G030000.1	3	12.0584	6.58314	6.727	7.25556	4.43437	5.96931	19.801	atypical CYS HIS rich thioredoxin	AT5G61440.1	ATYPICAL CYS HIS RICH THIOREDOXIN 5 (ACHT5)
Soltu.DM.12G021630.1	6	5.36782	7.04349	6.08018	7.64695	10.7423	15.4574	16.839	HAUS augmin-like complex subunit 4 domain containing protein	AT1G50710.1	AUGMIN SUBUNIT 4 (AUG4)
Soltu.DM.01G028970.1	6	0.831416	1.82723	1.74216	2.47369	3.3422	7.40241	9.81337	Plant nuclear matrix protein 1 (NMP1) domain containing protein	AT5G17620.1	AUGMIN SUBUNIT 7 (AUG7)
Soltu.DM.03G037700.1	1	13.5225	25.344	16.7407	20.443	20.0438	11.9119	5.9761	autoinhibited Ca(2+)-ATPase	AT3G21180.1	AUTOINHIBITED CA(2+)-ATPASE 9 (ACA9)
Soltu.DM.09G025230.1	2	2.24348	2.52791	1.32761	1.00923	0.95242	0.470171	2.05963	ATPase E1-E2 type family protein / haloacid dehalogenase-like hydrolase family protein	AT3G63380.1	AUTO-INHIBITED CA2+ ATPASE 12 (ACA12)
Soltu.DM.01G036590.1	1	4.388	5.87146	3.7424	4.07821	3.60164	1.37849	1.60541	ATPase E1-E2 type family protein / haloacid dehalogenase-like hydrolase family protein	AT3G63380.1	AUTO-INHIBITED CA2+ ATPASE 12 (ACA12)
Soltu.DM.09G025260.1	2	4.06081	2.31964	1.81828	1.24273	0.979439	0.566843	0.473815	ATPase E1-E2 type family protein / haloacid dehalogenase-like hydrolase family protein	AT3G22910.1	AUTO-INHIBITED CA2+ ATPASE 13 (ACA13)
Soltu.DM.12G009130.2	3	51.8235	65.5406	118.226	115.135	105.248	138.475	194.462	Ubiquitin-like superfamily protein	AT1G54210.1	AUTOPHAGY 12 A (ATG12A)
Soltu.DM.01G039130.1	1	122.461	183.315	157.587	110.423	77.6384	44.3182	38.5496	Transducin/WD40 repeat-like superfamily protein	AT3G62770.1	AUTOPHAGY 18A (ATG18a)
Soltu.DM.02G004520.1	4	103.125	84.62	77.9103	65.9699	53.6947	27.835	19.8616	autophagy protein Apg5 family	AT5G17290.1	AUTOPHAGY 5 (APG5)
Soltu.DM.08G000550.1	3	72.8673	48.5363	60.2534	68.7467	72.3219	91.8641	173.018	Ubiquitin-like superfamily protein	AT4G16520.1	AUTOPHAGY 8F (ATG8F)
Soltu.DM.04G004450.1	1	10.6756	12.7689	8.73287	10.7812	10.3042	6.19466	5.47434	autophagy 9 (APG9)	AT2G31260.1	AUTOPHAGY 9 (APG9)
Soltu.DM.09G014570.1	1	67.4455	105.001	70.113	69.2513	65.5985	30.0507	25.2638	Chaperone DnaJ-domain superfamily protein	AT4G12770.1	AUXILIN-LIKE2 (AUXILIN-LIKE2)
Soltu.DM.02G024910.1	3	3.1859	5.95543	3.34464	4.15304	5.30698	6.87917	10.0804	Chaperone DnaJ-domain superfamily protein	AT4G36520.1	AUXILIN-LIKE4 (AUXILIN-LIKE4)
Soltu.DM.06G034480.1	6	2.64413	3.95521	1.61512	1.93944	9.62427	19.9805	24.5759	indole-3-acetic acid inducible	AT5G43700.1	AUXIN INDUCIBLE 2-11 (ATAUX2-11)
Soltu.DM.09G025690.1	6	21.5095	12.2409	11.4817	18.2609	43.4004	64.1657	76.3124	AUX/IAA transcriptional regulator family protein	AT5G43700.1	AUXIN INDUCIBLE 2-11 (ATAUX2-11)
Soltu.DM.09G020550.1	5	24.3808	12.8766	3.45198	8.50306	42.6482	57.9016	30.4933	AUX/IAA transcriptional regulator family protein	AT5G43700.1	AUXIN INDUCIBLE 2-11 (ATAUX2-11)
Soltu.DM.06G014850.1	4	18.2322	18.2778	19.5032	13.7313	14.9242	14.5284	7.32199	AUX/IAA transcriptional regulator family protein	AT5G43700.1	AUXIN INDUCIBLE 2-11 (ATAUX2-11)
Soltu.DM.09G000480.1	6	27.1708	54.3231	42.6904	34.4684	61.3967	76.1441	103.379	Transmembrane amino acid transporter family protein	AT2G38120.1	AUXIN RESISTANT 1 (AUX1)
Soltu.DM.10G019810.1	1	3.65567	11.1422	12.2777	6.01116	7.2778	7.59421	7.86606	Transmembrane amino acid transporter family protein	AT2G38120.1	AUXIN RESISTANT 1 (AUX1)
Soltu.DM.03G035030.1	2	119.566	34.6345	47.5046	108.38	83.353	76.5444	47.7125	indoleacetic acid-induced protein	AT1G04250.1	AUXIN RESISTANT 3 (AXR3)
Soltu.DM.11G022970.2	4	32.0472	38.5791	29.197	21.9445	26.2621	21.108	13.5776	auxin response factor	AT2G28350.1	AUXIN RESPONSE FACTOR 10 (ARF10)
Soltu.DM.06G030530.1	5	0.514824	3.16229	1.87743	2.64972	3.67854	4.72475	2.51797	auxin response factor	AT4G30080.1	AUXIN RESPONSE FACTOR 16 (ARF16)
Soltu.DM.07G006060.1	1	33.2728	53.1123	30.9608	34.4136	32.2428	17.596	21.3691	Transcriptional factor B3 family protein / auxin-responsive factor AUX/IAA-related	AT1G19220.1	AUXIN RESPONSE FACTOR 19 (ARF19)
Soltu.DM.03G032540.1	1	61.6391	74.8449	56.9645	51.0111	63.6205	37.3892	32.4519	auxin response factor	AT5G62000.1	AUXIN RESPONSE FACTOR 2 (ARF2)
Soltu.DM.02G004730.1	4	14.8864	14.4257	9.02402	11.9228	11.137	5.14291	4.78062	auxin response factor	AT5G37020.1	AUXIN RESPONSE FACTOR 8 (ARF8)
Soltu.DM.02G004750.1	1	21.9101	32.206	17.8394	20.697	20.2789	12.5927	9.3725	auxin response factor	AT5G37020.1	AUXIN RESPONSE FACTOR 8 (ARF8)
Soltu.DM.08G029550.1	6	1.61941	5.57698	4.43129	5.82335	8.17796	18.1587	21.462	auxin response factor	AT4G23980.1	AUXIN RESPONSE FACTOR 9 (ARF9)
Soltu.DM.12G028840.1	3	0.15642	0.565974	0.320336	0.405889	0.762772	1.93739	4.60597	Subtilisin-like serine endopeptidase family protein	AT2G04160.1	AUXIN-INDUCED IN ROOT CULTURES 3 (AIR3)
Soltu.DM.06G010890.1	2	3.61857	1.25683	1.15407	1.43504	0.568633	0.905003	3.39681	AZA-guanine resistant1	AT3G10960.1	AZA-GUANINE RESISTANT1 (AZG1)
Soltu.DM.01G050240.1	6	85.0012	88.9322	96.3619	110.708	120.737	186.48	228.791	LYR family of Fe/S cluster biogenesis protein	AT4G34700.1	B22 SUBUNIT OF EUKARYOTIC MITOCHONDRIAL COMPLEX I (CIB22)
Soltu.DM.07G028620.1	5	1.67251	3.15725	1.51596	3.51862	5.27271	5.37775	3.33295	Protein kinase superfamily protein with octicosapeptide/Phox/Bem1p domain	AT1G16270.1	B4 RAF-LIKE PROTEIN KINASE (B4)
Soltu.DM.12G002550.1	6	8.22319	6.59928	3.82228	5.30265	6.64963	9.74208	11.3389	Leucine-rich repeat protein kinase family protein	AT3G23750.1	BAK1-ASSOCIATING RECEPTOR-LIKE KINASE 1 (BARK1)
Soltu.DM.06G033190.1	2	41.8735	22.8876	18.1587	20.4096	23.2937	22.9382	26.3664	BAK1-interacting receptor-like kinase	AT5G48380.1	BAK1-INTERACTING RECEPTOR-LIKE KINASE 1 (BIR1)
Soltu.DM.12G003690.1	2	4.7209	3.20414	1.97043	2.60575	2.20426	1.64897	1.34667	BAK1-interacting receptor-like kinase	AT5G48380.1	BAK1-INTERACTING RECEPTOR-LIKE KINASE 1 (BIR1)
Soltu.DM.05G006890.1	6	1.66796	1.98847	1.27178	1.63728	2.87935	10.5737	10.9292	Leucine-rich repeat protein kinase family protein	AT1G27190.1	BAK1-INTERACTING RECEPTOR-LIKE KINASE 3 (BIR3)
Soltu.DM.08G004180.1	1	52.1086	80.3338	68.6849	64.7263	36.4603	19.2306	11.3637	conserved hypothetical protein	AT2G35260.1	BALANCE OF CHLOROPHYLL METABOLISM 1 (BCM1)
Soltu.DM.11G022610.1	5	5.81853	10.4916	6.56351	8.54335	23.9589	33.925	10.7097	C2H2-like zinc finger protein	AT3G45260.1	BALDIBIS (BIB)
Soltu.DM.06G030600.1	1	20.864	21.2588	16.9567	17.2454	21.2918	17.5447	6.48592	indeterminate(ID)-domain	AT3G45260.1	BALDIBIS (BIB)
Soltu.DM.03G005050.1	6	0.32915	1.37736	0.672911	1.37879	2.72245	6.45024	7.69025	Leucine-rich receptor-like protein kinase family protein	AT5G65700.1	BARELY ANY MERISTEM 1 (BAM1)
Soltu.DM.02G022930.1	2	3.17956	0.953454	0.928711	1.38166	0.722554	0.963084	1.63326	basic chitinase	AT3G12500.1	BASIC CHITINASE (HCHIB)
Soltu.DM.02G022920.1	6	21.4136	6.40505	8.12233	11.1715	2.86454	46.6437	10.7446	Chitinase family protein	AT3G12500.1	BASIC CHITINASE (HCHIB)
Soltu.DM.10G017910.2	6	30.3249	13.4462	19.3223	83.4391	36.0928	133.247	171.699	basic chitinase	AT3G12500.1	BASIC CHITINASE (HCHIB)
Soltu.DM.10G017920.1	6	2.37541	0.452898	0.448772	0.685691	0.100076	2.69184	2.36913	basic chitinase	AT3G12500.1	BASIC CHITINASE (HCHIB)
Soltu.DM.10G018010.1	6	1.30559	0.386514	0.326584	0.322466	0.135668	2.51411	2.31591	basic chitinase	AT3G12500.1	BASIC CHITINASE (HCHIB)
Soltu.DM.02G005390.1	3	1.44788	1.07566	2.03088	4.1194	3.08475	14.4103	46.8803	basic chitinase	AT3G12500.1	BASIC CHITINASE (HCHIB)
Soltu.DM.10G017880.1	3	9.14839	7.2345	15.6953	93.8553	41.5687	93.9901	227.204	basic chitinase	AT3G12500.1	BASIC CHITINASE (HCHIB)
Soltu.DM.07G005400.1	2	7.12582	0	0.311908	0.0375887	0	0.675684	5.9421	basic chitinase	AT3G12500.1	BASIC CHITINASE (HCHIB)
Soltu.DM.04G008320.1	3	1.48802	1.15434	3.70896	3.57571	2.78401	2.15409	4.79622	basic helix-loop-helix (bHLH) DNA-binding superfamily protein	AT3G23210.1	BASIC HELIX-LOOP-HELIX 34 (bHLH34)
Soltu.DM.08G002700.1	3	27.2214	10.9674	10.222	17.2334	12.5599	23.3024	41.5782	basic leucine zipper	AT5G24800.1	BASIC LEUCINE ZIPPER 9 (BZIP9)
Soltu.DM.06G011870.1	6	8.6137	8.38529	6.71174	7.87303	10.5833	17.7906	20.7691	Basic-leucine zipper (bZIP) transcription factor family protein	AT2G40620.1	BASIC LEUCINE-ZIPPER 18 (BZIP18)
Soltu.DM.03G006600.1	6	2.28767	7.15271	2.72601	2.00771	11.6421	15.9189	17.8182	basic leucine-zipper	AT3G30530.1	BASIC LEUCINE-ZIPPER 42 (bZIP42)
Soltu.DM.02G030370.1	6	2.8708	5.72529	3.54989	2.44256	7.03697	13.206	10.6854	basic leucine-zipper	AT3G30530.1	BASIC LEUCINE-ZIPPER 42 (bZIP42)
Soltu.DM.10G016240.1	3	42.6026	38.9244	30.739	34.1267	29.442	65.0492	99.6761	G-box binding factor	AT1G75390.1	BASIC LEUCINE-ZIPPER 44 (bZIP44)
Soltu.DM.04G032270.1	3	0.799428	1.3427	0.910652	1.71871	1.76445	4.20478	9.1954	basic leucine-zipper	AT3G49760.1	BASIC LEUCINE-ZIPPER 5 (bZIP5)
Soltu.DM.02G027390.1	3	4.01433	2.02068	2.3463	1.96649	2.00344	3.18205	4.27814	basic leucine-zipper	AT2G22850.1	BASIC LEUCINE-ZIPPER 6 (bZIP6)
Soltu.DM.03G005290.1	3	5.69227	1.89206	2.83112	2.17646	3.3397	2.8576	5.79481	basic leucine-zipper	AT2G22850.1	BASIC LEUCINE-ZIPPER 6 (bZIP6)
Soltu.DM.10G014400.1	3	4.11961	1.32543	0.333197	1.99661	1.02542	2.10282	24.2885	basic pathogenesis-related protein	AT2G14580.1	BASIC PATHOGENESIS-RELATED PROTEIN 1 (PRB1)
Soltu.DM.01G046010.1	4	1.68384	1.41852	1.8268	1.73788	0.522314	0.694437	0	basic pathogenesis-related protein	AT2G14580.1	BASIC PATHOGENESIS-RELATED PROTEIN 1 (PRB1)
Soltu.DM.01G046030.1	4	2.79504	2.41587	2.51494	1.20481	0.69742	1.63644	0.115609	basic pathogenesis-related protein	AT2G14580.1	BASIC PATHOGENESIS-RELATED PROTEIN 1 (PRB1)
Soltu.DM.01G050320.1	1	28.0029	41.314	46.5157	30.7093	25.2729	12.7779	9.36779	basic pentacysteine	AT2G21240.1	BASIC PENTACYSTEINE 4 (BPC4)
Soltu.DM.09G000410.1	6	5.70067	7.92114	5.63824	6.91397	11.154	21.7454	31.0477	conserved hypothetical protein	AT2G40070.1	BASIC PROLINE-RICH PROTEIN 1 (BPP1)
Soltu.DM.03G012860.1	2	43.828	37.1766	20.3527	30.7246	19.8167	19.3926	20.3703	conserved hypothetical protein	AT2G40070.1	BASIC PROLINE-RICH PROTEIN 1 (BPP1)
Soltu.DM.03G013010.1	2	27.295	25.0136	22.7492	17.3629	13.5526	24.2086	19.1115	conserved hypothetical protein	AT2G40070.1	BASIC PROLINE-RICH PROTEIN 1 (BPP1)
Soltu.DM.04G036140.1	4	43.7922	36.3319	47.8177	47.3622	43.6161	20.0279	36.954	salt tolerance homolog2	AT1G75540.1	B-BOX DOMAIN PROTEIN 21 (BBX21)
Soltu.DM.12G022990.1	1	1.92659	2.3883	3.45637	4.88873	1.68039	1.44291	0.672796	B-box type zinc finger family protein	AT4G27310.1	B-BOX DOMAIN PROTEIN 28 (BBX28)
Soltu.DM.07G018620.1	4	77.7822	59.8437	51.5156	74.9914	29.2643	25.781	25.9932	B-box type zinc finger family protein	AT4G27310.1	B-BOX DOMAIN PROTEIN 28 (BBX28)
Soltu.DM.02G018950.1	3	16.9454	10.9061	5.22858	8.77515	9.67083	15.7754	20.1898	B-box type zinc finger family protein	AT5G54470.1	B-BOX DOMAIN PROTEIN 29 (BBX29)
Soltu.DM.12G023110.1	2	43.7039	8.30717	17.1914	30.2537	8.00072	7.61965	23.7655	B-box type zinc finger family protein	AT4G15248.1	B-BOX DOMAIN PROTEIN 30 (BBX30)
Soltu.DM.07G018020.1	3	14.4793	10.7783	23.7203	16.2213	9.8042	10.5438	50.0478	B-box type zinc finger family protein	AT4G15248.1	B-BOX DOMAIN PROTEIN 30 (BBX30)
Soltu.DM.06G021830.1	1	0.914802	0.778949	0.656816	7.44564	0.910849	0.724585	1.04257	B-box	AT3G21150.1	B-BOX DOMAIN PROTEIN 32 (BBX32)
Soltu.DM.09G022940.1	1	24.2075	38.739	39.5224	32.1559	32.0714	20.201	11.2314	B-box type zinc finger protein with CCT domain	AT2G47890.1	B-BOX PROTEIN 11 (BBX11)
Soltu.DM.06G010380.2	6	2.58181	3.66649	2.76329	6.08389	8.31466	28.3823	31.5295	biotin/lipoyl attachment domain-containing protein	AT3G56130.1	BCCP-LIKE PROTEIN 3 (BLP3)
Soltu.DM.06G012970.2	5	6.45332	10.6649	10.8896	13.0553	14.4446	12.5216	14.2108	BCL-2-associated athanogene	AT5G52060.1	BCL-2-ASSOCIATED ATHANOGENE 1 (BAG1)
Soltu.DM.08G026970.1	3	2.98372	2.42849	1.40651	1.50913	2.13499	5.78924	10.9562	BCL-2-associated athanogene	AT5G07220.1	BCL-2-ASSOCIATED ATHANOGENE 3 (BAG3)
Soltu.DM.06G003020.2	6	2.33476	1.90091	1.60723	1.23354	1.68891	3.31395	2.80934	BCL-2-associated athanogene	AT3G51780.1	BCL-2-ASSOCIATED ATHANOGENE 4 (BAG4)
Soltu.DM.06G027770.1	2	70.8955	15.7883	24.1802	22.2514	18.923	15.8731	11.1462	BCL-2-associated athanogene	AT1G12060.1	BCL-2-ASSOCIATED ATHANOGENE 5 (BAG5)
Soltu.DM.10G024010.1	2	29.3489	10.738	13.177	12.7141	14.1401	11.8604	6.52886	BCL-2-associated athanogene	AT1G12060.1	BCL-2-ASSOCIATED ATHANOGENE 5 (BAG5)
Soltu.DM.01G034410.1	1	914.867	1177.4	862.771	1318.53	584.227	155.401	64.3128	BCL-2-associated athanogene	AT2G46240.1	BCL-2-ASSOCIATED ATHANOGENE 6 (BAG6)
Soltu.DM.04G031180.1	4	13.1836	14.5816	7.05467	10.9346	9.12589	5.21232	4.70479	binding	AT1G58230.1	BEACH-DOMAIN HOMOLOG B (BCHB)
Soltu.DM.01G002850.1	1	37.9797	95.2236	53.8503	57.091	52.6995	25.231	28.1551	BEL1-like homeodomain	AT2G35940.1	BEL1-LIKE HOMEODOMAIN 1 (BLH1)
Soltu.DM.11G022320.1	1	122.471	145.42	107.547	115.031	108.146	44.2164	23.4112	BEL1-like homeodomain	AT2G35940.1	BEL1-LIKE HOMEODOMAIN 1 (BLH1)
Soltu.DM.04G035880.1	6	0.084311	0.041021	0.04256	0.64673	1.36803	4.18413	3.7174	BEL1-like homeodomain	AT1G75430.1	BEL1-LIKE HOMEODOMAIN 11 (BLH11)
Soltu.DM.04G034780.1	1	10.6253	16.435	12.8688	12.5584	16.3055	7.37292	5.54471	BEL1-like homeodomain	AT4G36870.1	BEL1-LIKE HOMEODOMAIN 2 (BLH2)
Soltu.DM.04G035890.1	2	9.29788	3.08791	3.02251	5.25261	2.83136	2.85598	6.5948	BEL1-like homeodomain	AT1G75410.1	BEL1-LIKE HOMEODOMAIN 3 (BLH3)
Soltu.DM.11G022800.1	1	14.4369	40.9732	20.8475	23.967	33.8243	16.0314	5.89649	POX (plant homeobox) family protein	AT2G27990.1	BEL1-LIKE HOMEODOMAIN 8 (BLH8)
Soltu.DM.07G023410.1	6	2.00829	2.9392	2.07321	3.07944	8.83329	18.7178	25.8558	BES1/BZR1 homolog	AT1G78700.1	BES1/BZR1 HOMOLOG 4 (BEH4)
Soltu.DM.02G015130.2	1	51.3252	52.5123	62.7647	38.7188	43.6071	24.9974	16.7631	BES1/BZR1 homolog	AT1G78700.1	BES1/BZR1 HOMOLOG 4 (BEH4)
Soltu.DM.03G001120.1	3	7.78955	6.48336	7.53653	7.52846	8.02001	12.7325	19.52	BES1/BZR1 homolog	AT1G78700.1	BES1/BZR1 HOMOLOG 4 (BEH4)
Soltu.DM.06G001200.2	2	460.145	186.305	267.041	217.877	173.929	139.468	133.461	BET1P/SFT1P-like protein 14A	AT3G58170.1	BET1P/SFT1P-LIKE PROTEIN 14A (BS14A)
Soltu.DM.06G022710.1	6	0.742602	1.04045	0.490055	1.31872	2.36612	15.3398	15.4934	beta galactosidase	AT3G13750.1	BETA GALACTOSIDASE 1 (BGAL1)
Soltu.DM.12G009610.1	6	6.5718	9.96585	6.66494	7.73673	10.5535	14.8424	17.6646	beta galactosidase	AT3G13750.1	BETA GALACTOSIDASE 1 (BGAL1)
Soltu.DM.12G025810.2	3	4.49774	2.44393	2.84816	3.60349	1.5572	1.73352	9.24038	beta galactosidase	AT3G13750.1	BETA GALACTOSIDASE 1 (BGAL1)
Soltu.DM.10G023410.1	4	2.7002	2.02952	1.2815	1.213	1.56982	0.810638	0.549397	beta galactosidase	AT3G13750.1	BETA GALACTOSIDASE 1 (BGAL1)
Soltu.DM.03G036320.1	2	10.146	8.91015	7.46338	7.64004	5.93727	4.97523	10.253	beta galactosidase	AT3G13750.1	BETA GALACTOSIDASE 1 (BGAL1)
Soltu.DM.11G013020.1	1	1.50915	2.68933	1.88243	2.02152	3.06299	1.12865	0.72388	beta galactosidase	AT2G32810.1	BETA GALACTOSIDASE 9 (BGAL9)
Soltu.DM.01G008310.1	3	0.751097	1.39591	1.40604	1.23096	1.71644	4.60902	10.9217	beta glucosidase	AT1G26560.1	BETA GLUCOSIDASE 40 (BGLU40)
Soltu.DM.07G025220.1	4	1.81502	1.34442	1.40088	1.16034	1.12739	0.898343	0.51785	beta glucosidase	AT5G54570.1	BETA GLUCOSIDASE 41 (BGLU41)
Soltu.DM.11G003920.1	5	3.7399	6.27137	6.72059	6.83048	9.55501	8.17764	6.46288	beta glucosidase	AT5G36890.1	BETA GLUCOSIDASE 42 (BGLU42)
Soltu.DM.07G024690.1	3	4.11569	6.41395	5.09405	7.22409	6.70244	6.67177	11.1184	beta glucosidase	AT1G61820.1	BETA GLUCOSIDASE 46 (BGLU46)
Soltu.DM.08G022630.1	6	0.561299	1.6771	0.835834	2.49529	3.83498	17.2185	9.23979	beta HLH protein	AT5G46690.1	BETA HLH PROTEIN 71 (bHLH071)
Soltu.DM.02G026970.1	2	4.84255	1.10271	1.10845	0.578743	0.216521	3.12351	2.93506	beta HLH protein	AT5G65640.1	BETA HLH PROTEIN 93 (bHLH093)
Soltu.DM.04G031540.1	6	0.638883	0.538315	0.17078	0.977068	1.97845	14.2534	18.3706	beta HLH protein	AT5G65640.1	BETA HLH PROTEIN 93 (bHLH093)
Soltu.DM.02G007350.1	6	5.3779	7.46051	9.15559	12.4241	33.4597	66.6033	47.816	beta HLH protein	AT5G65640.1	BETA HLH PROTEIN 93 (bHLH093)
Soltu.DM.10G027550.1	6	5.26644	6.0101	3.54506	6.9411	5.13801	31.3937	12.3624	beta-1,3-glucanase	AT3G57270.1	BETA-1,3-GLUCANASE 1 (BG1)
Soltu.DM.10G026450.1	1	513.405	1227.82	998.551	738.234	626.586	292.216	171.815	beta-6 tubulin	AT5G12250.1	BETA-6 TUBULIN (TUB6)
Soltu.DM.09G027770.1	2	52.0298	12.7021	13.2277	44.9038	11.5052	21.7769	45.8736	beta-amylase	AT3G23920.1	BETA-AMYLASE 1 (BAM1)
Soltu.DM.08G029750.1	1	26.6066	35.5576	31.7039	27.0905	26.1648	19.441	13.6979	beta-amylase	AT3G23920.1	BETA-AMYLASE 1 (BAM1)
Soltu.DM.01G044180.1	6	2.07607	1.06342	0.823612	1.69854	3.4351	24.63	23.4967	beta-D-xylosidase	AT5G64570.1	BETA-D-XYLOSIDASE 4 (XYL4)
Soltu.DM.03G023900.2	6	0.022461	0.0403035	0.0164013	0.111778	0.375294	6.8385	2.84583	beta-galactosidase	AT5G63810.1	BETA-GALACTOSIDASE 10 (BGAL10)
Soltu.DM.02G024530.1	3	66.4244	16.7181	29.308	73.2754	41.129	35.3612	94.1267	beta-galactosidase	AT4G36360.1	BETA-GALACTOSIDASE 3 (BGAL3)
Soltu.DM.01G049850.1	3	2.48394	1.50456	1.19569	1.3007	2.88335	14.4324	37.0811	beta-galactosidase	AT4G36360.1	BETA-GALACTOSIDASE 3 (BGAL3)
Soltu.DM.11G022640.2	6	6.48371	13.0109	10.5027	14.0308	16.8679	22.6087	32.6997	beta-galactosidase	AT2G28470.1	BETA-GALACTOSIDASE 8 (BGAL8)
Soltu.DM.02G018320.1	6	1.20534	1.34185	0.967825	0.713325	1.55297	2.95368	2.57913	beta-galactosidase	AT2G28470.1	BETA-GALACTOSIDASE 8 (BGAL8)
Soltu.DM.08G009310.1	6	0.224101	0.294961	0.087042	0.702113	0.350505	3.23738	3.26073	beta-hydroxyisobutyryl-CoA hydrolase	AT5G65940.1	BETA-HYDROXYISOBUTYRYL-COA HYDROLASE 1 (chy1)
Soltu.DM.01G033000.1	5	3.20225	3.71277	5.22964	5.29964	6.39634	7.66255	6.90058	beta-hydroxyisobutyryl-CoA hydrolase	AT5G65940.1	BETA-HYDROXYISOBUTYRYL-COA HYDROLASE 1 (chy1)
Soltu.DM.01G048410.3	3	2.13319	2.31816	2.32671	3.47064	3.08799	4.89222	18.0973	beta-hydroxyisobutyryl-CoA hydrolase	AT5G65940.1	BETA-HYDROXYISOBUTYRYL-COA HYDROLASE 1 (chy1)
Soltu.DM.03G018410.1	2	38.2943	16.7014	25.187	16.2134	6.69259	7.3827	28.1962	beta-hydroxylase	AT4G25700.1	BETA-HYDROXYLASE 1 (BETA-OHASE 1)
Soltu.DM.06G013450.1	1	18.7264	32.8749	45.1286	53.8723	30.7934	20.8154	22.3784	beta-carotene hydroxylase	AT4G25700.1	BETA-HYDROXYLASE 1 (BETA-OHASE 1)
Soltu.DM.10G012990.1	1	202.169	422.49	375.129	249.97	243.227	143.284	78.6418	beta-ureidopropionase	AT5G64370.1	BETA-UREIDOPROPIONASE (BETA-UP)
Soltu.DM.01G024730.1	3	0.187472	0.308663	0.11332	0.351892	0.304116	2.20694	6.90205	beta-xylosidase	AT1G02640.1	BETA-XYLOSIDASE 2 (BXL2)
Soltu.DM.02G026960.1	6	2.34987	3.22168	2.84268	3.51004	3.76922	5.95392	6.05766	Glycosyl hydrolase family protein	AT5G10560.1	BETA-XYLOSIDASE6 (BXL6)
Soltu.DM.05G003990.1	2	29.4651	8.56816	8.28249	13.1672	9.95818	12.2356	11.187	bidirectional amino acid transporter	AT2G01170.1	BIDIRECTIONAL AMINO ACID TRANSPORTER 1 (BAT1)
Soltu.DM.05G003980.2	6	1.59277	0.22968	0.300358	0.58172	0.55665	2.73786	0.992402	bidirectional amino acid transporter	AT2G01170.1	BIDIRECTIONAL AMINO ACID TRANSPORTER 1 (BAT1)
Soltu.DM.02G018270.1	3	5.74892	3.48971	2.07158	3.38743	2.57072	3.35575	7.70172	bifunctional nuclease i	AT1G11190.1	BIFUNCTIONAL NUCLEASE I (BFN1)
Soltu.DM.12G005300.1	2	160.372	78.7662	57.1537	59.932	55.6215	74.1531	25.925	bifunctional nuclease in basal defense response	AT1G75380.1	BIFUNCTIONAL NUCLEASE IN BASAL DEFENSE RESPONSE 1 (BBD1)
Soltu.DM.02G030530.1	1	15.2573	21.0419	9.54126	16.0092	14.6695	6.72021	6.56318	auxin transport protein (BIG)	AT3G02260.1	BIG (BIG)
Soltu.DM.11G018530.2	3	2.46427	0.842255	0.625949	1.5367	0.998892	5.10542	11.4486	RING/U-box superfamily protein	AT3G63530.1	BIG BROTHER (BB)
Soltu.DM.01G027620.2	3	1.14558	1.03913	0.717006	1.1711	1.46582	3.56412	6.62976	RING/U-box superfamily protein	AT3G63530.1	BIG BROTHER (BB)
Soltu.DM.03G036780.1	3	17.1659	11.3579	12.9477	14.9941	16.7357	23.8788	40.33	conserved hypothetical protein	AT1G54200.1	BIG GRAIN 3 (BG3)
Soltu.DM.08G012470.1	5	1.48238	5.94	1.81983	2.47178	3.82574	5.00833	5.53563	conserved hypothetical protein	AT3G13980.1	BIG GRAIN 4 (BG4)
Soltu.DM.05G001050.1	3	2.5479	3.0236	2.22767	2.47023	5.36862	5.48489	9.3631	conserved hypothetical protein	AT1G69160.1	BIG GRAIN LIKE 1 (BGL1)
Soltu.DM.01G052070.1	1	14.3351	21.2474	11.0546	13.9562	14.3685	6.39064	5.05375	SEC7-like guanine nucleotide exchange family protein	AT4G38200.1	BIG1 (BIG1)
Soltu.DM.01G032100.2	1	43.8013	66.0275	33.7585	44.5339	47.6736	27.6936	21.3203	SEC7-like guanine nucleotide exchange family protein	AT3G60860.1	BIG2 (BIG2)
Soltu.DM.08G000310.1	5	3.07859	4.48998	4.38747	5.35067	7.99169	10.9017	9.39549	Sodium Bile acid symporter family	AT4G22840.1	BILE ACID SODIUM SYMPORTER 6 (BASS6)
Soltu.DM.12G022340.1	5	8.25637	13.2339	12.0397	12.093	16.6616	19.9526	18.7111	Sodium Bile acid symporter family	AT1G78560.1	BILE ACID:SOD-IUM SYM-PORT-ER 1 (BASS1)
Soltu.DM.05G012980.3	5	9.27438	14.9558	12.606	29.8081	15.441	16.0479	12.7779	Sodium Bile acid symporter family	AT2G26900.1	BILE ACID:SODIUM SYMPORTER FAMILY PROTEIN 2 (BASS2)
Soltu.DM.10G008090.1	1	9.26604	14.0875	10.3009	11.8913	13.6474	7.78164	4.89543	Sodium Bile acid symporter family	AT2G26900.1	BILE ACID:SODIUM SYMPORTER FAMILY PROTEIN 2 (BASS2)
Soltu.DM.07G002140.1	1	20.6259	46.4611	30.9309	30.5433	27.5396	21.8228	17.6323	adenosylmethionine-8-amino-7-oxononanoate transaminases	AT5G57590.1	BIOTIN AUXOTROPH 1 (BIO1)
Soltu.DM.07G002130.1	1	27.4397	47.8296	32.8967	31.3155	26.6681	11.2741	8.18571	adenosylmethionine-8-amino-7-oxononanoate transaminases	AT5G57590.1	BIOTIN AUXOTROPH 1 (BIO1)
Soltu.DM.06G028800.1	5	9.51107	16.2146	20.0353	20.4451	17.1463	23.4006	23.0858	Radical SAM superfamily protein	AT2G43360.1	BIOTIN AUXOTROPH 2 (BIO2)
Soltu.DM.10G027950.1	6	2.61304	3.01889	2.47982	2.53058	2.33501	6.34583	4.29212	Ankyrin repeat family protein / BTB/POZ domain-containing protein	AT2G41370.1	BLADE ON PETIOLE2 (BOP2)
Soltu.DM.04G012100.1	5	1.83521	3.53848	1.82636	3.19956	3.89204	5.08085	3.52844	Ankyrin repeat family protein / BTB/POZ domain-containing protein	AT2G41370.1	BLADE ON PETIOLE2 (BOP2)
Soltu.DM.10G027630.1	5	7.20105	9.46265	8.33252	9.18047	15.3231	19.6256	10.7884	Ankyrin repeat family protein / BTB/POZ domain-containing protein	AT2G41370.1	BLADE ON PETIOLE2 (BOP2)
Soltu.DM.12G003120.1	5	2.50287	5.76548	4.04894	3.88449	5.31013	5.20359	5.31475	BLISTER	AT3G23980.1	BLISTER (BLI)
Soltu.DM.09G027930.1	4	18.6099	15.3099	10.9015	13.5013	12.4857	10.4513	9.29645	BLISTER	AT3G23980.1	BLISTER (BLI)
Soltu.DM.02G009050.1	3	9.62239	7.87327	10.7727	10.4945	11.816	12.113	19.3499	Biogenesis of lysosome-related organelles complex-1 subunit 2 domain containing protein	AT5G49550.1	BLOC SUBUNIT 2 (BLOS2)
Soltu.DM.05G026820.1	3	8.89411	7.41925	4.96986	7.10966	11.1412	20.8991	39.5896	Plant-specific GATA-type zinc finger transcription factor family protein	AT3G54810.1	BLUE MICROPYLAR END 3 (BME3)
Soltu.DM.07G003530.1	2	19.2801	2.99634	2.96998	3.91845	1.54916	2.57034	13.2955	copper ion binding;electron carriers	AT5G20230.1	BLUE-COPPER-BINDING PROTEIN (BCB)
Soltu.DM.07G003550.1	3	1.49139	0.149214	0.351477	0.401103	0.108886	0.704609	4.95652	copper ion binding;electron carriers	AT5G20230.1	BLUE-COPPER-BINDING PROTEIN (BCB)
Soltu.DM.07G003570.1	2	7.65259	2.38193	1.01649	2.1107	2.92662	3.64962	6.5973	blue-copper-binding protein	AT5G20230.1	BLUE-COPPER-BINDING PROTEIN (BCB)
Soltu.DM.03G030760.1	3	0.587633	0.109937	0.749165	0.408289	0.108979	1.96191	5.12266	blue-copper-binding protein	AT5G20230.1	BLUE-COPPER-BINDING PROTEIN (BCB)
Soltu.DM.11G021810.1	1	3.52209	0.190125	0.43446	34.0402	3.44672	3.30602	1.42789	conserved hypothetical protein	AT3G52740.1	BLUE-LIGHT INHIBITOR OF CRYPTOCHROMES 1 (BIC1)
Soltu.DM.02G003440.3	6	2.84454	2.82152	1.95528	3.61796	4.26898	6.7014	8.14162	SBP (S-ribonuclease binding protein) family protein	AT3G12920.1	BOI-RELATED GENE 3 (BRG3)
Soltu.DM.02G012120.1	6	26.6641	31.8633	25.8368	33.3197	44.6852	68.0541	74.7304	zinc ion binding	AT3G12920.1	BOI-RELATED GENE 3 (BRG3)
Soltu.DM.01G032300.1	3	0.84884	2.35487	0.05025	0.134754	0	0.689904	5.7681	BON association protein	AT2G45760.1	BON ASSOCIATION PROTEIN 2 (BAP2)
Soltu.DM.03G023880.1	6	0.486888	0.776897	0.649591	1.15114	1.41247	4.71355	3.93766	conserved hypothetical protein	AT4G39630.1	BOREALIN RELATED (BORR)
Soltu.DM.01G046730.1	6	2.81629	3.31943	2.21835	2.50805	3.51034	11.1444	13.2607	Protein of unknown function (DUF620)	AT3G19540.1	BOUNDARY OF ROP DOMAIN4 (BDR4)
Soltu.DM.04G032970.1	6	8.59525	8.12885	7.09568	9.98278	11.9098	29.3477	34.4365	Protein of unknown function (DUF620)	AT3G19540.1	BOUNDARY OF ROP DOMAIN4 (BDR4)
Soltu.DM.03G012100.1	3	8.88775	5.97745	5.196	7.41145	13.6731	18.9328	42.0132	Protein of unknown function (DUF620)	AT5G05840.1	BOUNDARY OF ROP DOMAIN6 (BDR6)
Soltu.DM.08G022350.1	3	2.06299	2.0402	2.15595	2.42954	3.2139	8.0017	14.5242	RNA-binding (RRM/RBD/RNP motifs) family protein	AT4G17720.1	BPA1-LIKE 1 (BPL1)
Soltu.DM.07G010840.1	2	3.09319	1.52801	1.67754	1.91479	0.955221	0.283151	1.46524	branched-chain amino acid transaminase	AT1G10070.1	BRANCHED-CHAIN AMINO ACID TRANSAMINASE 2 (BCAT-2)
Soltu.DM.12G006340.1	6	0.890529	1.24519	0.555417	1.96452	2.17251	10.7135	11.6021	branched-chain amino acid transaminase	AT1G10070.1	BRANCHED-CHAIN AMINO ACID TRANSAMINASE 2 (BCAT-2)
Soltu.DM.04G005790.1	1	14.8803	32.7629	31.1825	21.6176	20.3638	14.582	13.1815	P-loop containing nucleoside triphosphate hydrolases superfamily protein	AT3G57180.1	BRASSINAZOLE(BRZ) INSENSITIVE PALE GREEN 2 (BPG2)
Soltu.DM.04G013140.1	3	0.56036	1.5297	0.730494	1.20113	1.7861	4.22936	6.81857	hypothetical protein	AT3G57180.1	BRASSINAZOLE(BRZ) INSENSITIVE PALE GREEN 2 (BPG2)
Soltu.DM.04G023990.1	4	48.2381	46.5928	29.8676	34.9797	31.3802	24.4899	19.2424	Leucine-rich receptor-like protein kinase family protein	AT4G39400.1	BRASSINOSTEROID INSENSITIVE 1 (BRI1)
Soltu.DM.08G028120.1	3	26.3431	28.1084	35.8472	36.2871	39.5014	67.2857	140.718	brassinosteroid-responsive RING-H2	AT3G61460.1	BRASSINOSTEROID-RESPONSIVE RING-H2 (BRH1)
Soltu.DM.01G029510.1	5	18.901	30.3582	23.6615	34.8942	41.9523	44.3293	41.2274	BR-signaling kinase	AT5G46570.1	BRASSINOSTEROID-SIGNALING KINASE 2 (BSK2)
Soltu.DM.09G001130.1	6	6.85049	4.0761	2.50208	3.0166	11.5809	25.4303	32.0222	Protein kinase protein with tetratricopeptide repeat domain	AT5G59010.1	BRASSINOSTEROID-SIGNALING KINASE 5 (BSK5)
Soltu.DM.10G022910.1	6	1.92242	1.83781	1.42154	2.21999	2.59261	7.02623	8.24597	Protein kinase protein with tetratricopeptide repeat domain	AT5G59010.1	BRASSINOSTEROID-SIGNALING KINASE 5 (BSK5)
Soltu.DM.06G023710.1	1	22.1855	23.2061	25.9893	20.7335	18.3046	9.14604	7.92644	Mov34/MPN/PAD-1 family protein	AT1G80210.1	BRCA1/BRCA2-CONTAINING COMPLEX 36 HOMOLOG A (BRCC36A)
Soltu.DM.02G000060.1	6	0.549921	0.608462	0.306941	0.530755	0.657896	3.11015	2.94288	BREAST CANCER 2 like 2A	AT5G01630.1	BRCA2-LIKE B (BRCA2B)
Soltu.DM.08G017570.1	5	0.663408	1.68472	1.1109	1.70079	2.25055	1.94571	2.15027	breast basic conserved	AT3G49010.1	BREAST BASIC CONSERVED 1 (BBC1)
Soltu.DM.12G004240.1	5	164.436	201.498	230.179	233.327	263.333	359.167	311.715	breast basic conserved	AT3G49010.1	BREAST BASIC CONSERVED 1 (BBC1)
Soltu.DM.09G020900.1	4	35.645	24.5894	32.493	25.3384	19.5544	12.7254	11.4357	breast cancer associated RING	AT1G04020.1	BREAST CANCER ASSOCIATED RING 1 (BARD1)
Soltu.DM.08G008680.1	5	0.701726	2.69496	1.55539	1.681	2.13346	4.85025	3.52036	breast cancer susceptibility1	AT4G21070.1	BREAST CANCER SUSCEPTIBILITY1 (BRCA1)
Soltu.DM.07G012300.2	3	0.533174	1.40953	1.14918	1.37568	4.51521	6.57876	12.5514	DZC (Disease resistance/zinc finger/chromosome condensation-like region) domain containing protein	AT5G20540.1	BREVIS RADIX-LIKE 4 (BRXL4)
Soltu.DM.12G005660.1	4	5.04985	3.0392	3.01533	3.1314	2.4758	1.29262	0.841357	BRI1 kinase inhibitor	AT5G42750.1	BRI1 KINASE INHIBITOR 1 (BKI1)
Soltu.DM.01G041700.1	5	0.955791	1.26881	1.30239	1.37294	2.00214	1.66365	2.18976	BRI1 like	AT1G55610.1	BRI1 LIKE (BRL1)
Soltu.DM.01G006360.1	1	23.1543	30.7587	21.8552	21.9944	21.2769	9.56007	7.86522	BRI1 suppressor 1 (BSU1)-like	AT2G27210.1	BRI1 SUPPRESSOR 1 (BSU1)-LIKE 3 (BSL3)
Soltu.DM.11G024770.1	1	47.4163	72.6878	47.4224	45.7268	42.5798	21.5922	14.5042	BRI1 suppressor 1 (BSU1)-like	AT2G27210.1	BRI1 SUPPRESSOR 1 (BSU1)-LIKE 3 (BSL3)
Soltu.DM.10G007220.2	2	3.55961	1.91275	2.25361	2.16886	1.8069	2.00085	1.97186	NAD(P)-binding Rossmann-fold superfamily protein	AT2G45400.1	BRI1-5 ENHANCED 1 (BEN1)
Soltu.DM.04G004090.1	3	1.33646	5.82895	3.17529	3.56904	9.44166	12.1713	20.6166	BRI1-like	AT2G01950.1	BRI1-LIKE 2 (BRL2)
Soltu.DM.03G005010.1	3	16.2985	23.9801	31.9785	27.0892	34.5768	64.208	110.047	BRICK1, putative	AT2G22640.1	BRICK1 (BRK1)
Soltu.DM.04G021700.2	2	7.83947	2.86486	4.1075	5.08508	2.57059	0.732243	2.56021	DNAse I-like superfamily protein	AT5G65090.1	BRISTLED 1 (BST1)
Soltu.DM.08G023220.1	6	1.33984	1.89235	1.58347	2.3898	3.72068	11.4871	18.5015	Haloacid dehalogenase-like hydrolase (HAD) superfamily protein	AT2G38740.1	BROAD-RANGE SUGAR PHOSPHATE PHOSPHATASE (SGPP)
Soltu.DM.03G027260.1	4	8.54907	5.31058	2.73871	3.29951	3.19258	1.0034	0.346096	zinc ion binding	AT1G74770.1	BRUTUS LIKE 1 (BTSL1)
Soltu.DM.03G033470.1	6	6.22725	12.1856	9.00283	13.7126	23.6186	70.6556	59.7669	B-S glucosidase	AT3G18080.1	B-S GLUCOSIDASE 44 (BGLU44)
Soltu.DM.03G025100.1	5	2.58516	2.79667	3.30845	10.0289	5.70941	4.78547	6.01462	BTB and TAZ domain protein	AT5G63160.1	BTB AND TAZ DOMAIN PROTEIN 1 (bt1)
Soltu.DM.06G026960.1	5	0.943924	0.266596	0.506159	10.1394	0.161157	0.166482	2.10472	BTB and TAZ domain protein	AT5G63160.1	BTB AND TAZ DOMAIN PROTEIN 1 (bt1)
Soltu.DM.09G022320.1	2	123.331	67.999	67.9821	57.8694	38.1193	31.3156	33.6266	BTB-POZ and MATH domain	AT3G06190.1	BTB-POZ AND MATH DOMAIN 2 (BPM2)
Soltu.DM.01G023620.1	6	0.089765	0.250371	0.083696	0.290116	1.58038	2.4345	2.65633	Adenosylmethionine decarboxylase family protein	AT5G18930.1	BUSHY AND DWARF 2 (BUD2)
Soltu.DM.06G015670.1	5	0.578314	1.31503	0.977506	1.25414	2.26393	0.892853	1.44612	Adenosylmethionine decarboxylase family protein	AT5G18930.1	BUSHY AND DWARF 2 (BUD2)
Soltu.DM.03G025810.1	1	7.53533	8.08177	5.85418	7.64395	8.74011	6.31808	3.8135	Pentatricopeptide repeat (PPR) superfamily protein	AT3G48250.1	BUTHIONINE SULFOXIMINE-INSENSITIVE ROOTS 6 (BIR6)
Soltu.DM.04G027140.1	3	6.24352	19.0155	5.94646	19.3455	7.12288	7.46483	30.6099	Protein of unknown function (DUF793)	AT1G18740.1	BYPASS1-LIKE (B1L)
Soltu.DM.01G043810.1	4	27.1487	22.0664	29.2133	22.4393	17.8434	11.8683	11.7074	Protein of unknown function (DUF793)	AT1G18740.1	BYPASS1-LIKE (B1L)
Soltu.DM.10G024960.1	3	21.5039	12.5941	8.08889	19.1385	9.15785	14.253	27.5883	Basic-leucine zipper (bZIP) transcription factor family protein	AT1G19490.1	BZIP TF 62 (BZIP62)
Soltu.DM.09G003280.1	4	17.7925	10.3962	9.84945	29.8335	11.5034	9.86725	7.91365	Basic-leucine zipper (bZIP) transcription factor family protein	AT1G19490.1	BZIP TF 62 (BZIP62)
Soltu.DM.12G011660.2	6	9.00869	10.8248	13.951	16.3964	17.5097	24.0001	26.0227	Calcium-dependent lipid-binding (CaLB domain) family protein	AT3G17980.1	C2 DOMAIN (C2)
Soltu.DM.06G024870.1	1	13.2926	16.914	26.2595	20.1175	16.9417	16.3466	17.1829	Calcium-dependent lipid-binding (CaLB domain) family protein	AT3G17980.1	C2 DOMAIN (C2)
Soltu.DM.03G033090.1	4	825.156	592.713	746.289	696.488	515.653	355.813	412.382	Calcium-dependent lipid-binding (CaLB domain) family protein	AT3G17980.1	C2 DOMAIN (C2)
Soltu.DM.03G033100.1	4	429.332	337.377	402.565	404.438	282.371	178.886	214.864	Calcium-dependent lipid-binding (CaLB domain) family protein	AT3G17980.1	C2 DOMAIN (C2)
Soltu.DM.02G007260.1	2	61.4021	19.6658	24.4487	37.9642	33.9293	55.6649	35.5411	Calcium-dependent lipid-binding (CaLB domain) family protein	AT1G66360.1	C2-DOMAIN ABA-RELATED2 (CAR2)
Soltu.DM.04G002940.1	3	4.3307	7.0826	7.69189	7.03885	11.3753	21.0137	44.6884	Calcium-dependent lipid-binding (CaLB domain) family protein	AT1G70810.1	C2-DOMAIN ABA-RELATED7 (CAR7)
Soltu.DM.04G003090.1	3	2.27726	2.88101	3.56683	2.8909	4.92379	7.63978	17.4823	Calcium-dependent lipid-binding (CaLB domain) family protein	AT1G70810.1	C2-DOMAIN ABA-RELATED7 (CAR7)
Soltu.DM.04G002990.1	3	0.714462	0.550638	0.610062	0.149099	0.59093	2.08562	3.93756	Calcium-dependent lipid-binding (CaLB domain) family protein	AT1G70810.1	C2-DOMAIN ABA-RELATED7 (CAR7)
Soltu.DM.02G014160.1	4	5.7373	5.28078	4.54617	5.12211	4.21016	2.87174	2.96466	Ca2+ activated outward rectifying K+ channel	AT4G18160.1	CA2+ ACTIVATED OUTWARD RECTIFYING K+ CHANNEL 6 (KCO6)
Soltu.DM.01G019360.1	6	3.42716	3.21403	4.41158	6.8696	8.0772	13.9488	17.2371	Ca2+-binding protein	AT5G49480.1	CA2+-BINDING PROTEIN 1 (CP1)
Soltu.DM.07G018520.1	3	6.28325	3.56767	1.91315	1.95479	1.40442	4.04047	11.14	Calcium-binding EF-hand family protein	AT4G27280.1	CA2+-DEPENDENT MODULATOR OF ICR1 (CMI1)
Soltu.DM.10G002060.1	3	11.181	21.839	3.58229	7.1588	5.83193	7.93381	37.8103	Calcium-binding EF-hand family protein	AT4G27280.1	CA2+-DEPENDENT MODULATOR OF ICR1 (CMI1)
Soltu.DM.10G002050.1	3	2.74518	4.72622	1.05275	1.05958	1.00489	2.08922	10.218	Calcium-binding EF-hand family protein	AT4G27280.1	CA2+-DEPENDENT MODULATOR OF ICR1 (CMI1)
Soltu.DM.03G026750.1	6	17.7039	17.1631	13.8859	23.9432	29.0784	48.1594	35.8157	Glucose-6-phosphate/phosphate translocator-related	AT5G33320.1	CAB UNDEREXPRESSED 1 (CUE1)
Soltu.DM.03G003400.1	6	2.83818	3.30759	3.47172	3.91086	4.06155	7.25691	10.126	S-adenosyl-L-methionine-dependent methyltransferases superfamily protein	AT4G26220.1	CAFFEOYL COENZYME A ESTER O-METHYLTRANSFERASE 7 (CCOAOMT7)
Soltu.DM.04G025050.3	3	8.17752	15.0133	17.3434	22.4083	29.0911	69.9698	151.821	S-adenosyl-L-methionine-dependent methyltransferases superfamily protein	AT4G26220.1	CAFFEOYL COENZYME A ESTER O-METHYLTRANSFERASE 7 (CCOAOMT7)
Soltu.DM.09G025040.1	3	0.305066	0.168577	0.0320647	1.43075	0.536721	1.75034	6.88917	caffeoyl-CoA 3-O-methyltransferase	AT1G67980.1	CAFFEOYL-COA 3-O-METHYLTRANSFERASE (CCOAMT)
Soltu.DM.10G025620.1	4	17.7086	20.8021	14.6683	12.748	15.154	13.4715	8.15475	calcium dependent protein kinase	AT5G04870.1	CALCIUM DEPENDENT PROTEIN KINASE 1 (CPK1)
Soltu.DM.07G001480.1	2	4.60292	2.57251	3.04698	3.6402	1.98664	4.28483	3.18811	calcium exchanger	AT5G17860.1	CALCIUM EXCHANGER 7 (CAX7)
Soltu.DM.03G028480.1	1	10.1275	18.3465	12.8688	25.8253	14.9631	15.2138	7.8311	calcium sensing receptor	AT5G23060.1	CALCIUM SENSING RECEPTOR (CaS)
Soltu.DM.03G027300.1	4	43.5793	48.0443	42.0069	41.6481	28.3953	18.7045	24.9098	calcium-dependent protein kinase	AT1G18890.1	CALCIUM-DEPENDENT PROTEIN KINASE 1 (CDPK1)
Soltu.DM.03G003710.1	2	109.459	64.3098	52.3252	47.0339	30.0784	23.292	24.0335	calcium-dependent protein kinase	AT2G17890.1	CALCIUM-DEPENDENT PROTEIN KINASE 16 (CPK16)
Soltu.DM.02G023840.1	4	6.5594	5.45827	5.06092	6.34043	4.60796	2.35148	3.03899	calcium-dependent protein kinase	AT2G17890.1	CALCIUM-DEPENDENT PROTEIN KINASE 16 (CPK16)
Soltu.DM.12G001160.1	1	0.260797	3.99273	1.9981	1.81329	0.885084	0.389534	1.20469	calcium-dependent protein kinase	AT5G12180.1	CALCIUM-DEPENDENT PROTEIN KINASE 17 (CPK17)
Soltu.DM.11G019820.1	6	5.65047	4.51516	4.48059	6.57009	7.58613	16.3107	14.8625	calmodulin-domain protein kinase	AT5G19450.1	CALCIUM-DEPENDENT PROTEIN KINASE 19 (CDPK19)
Soltu.DM.01G004570.1	3	3.78776	6.41475	5.82342	6.93581	6.23583	9.82976	14.8894	calcium-dependent protein kinase	AT5G19450.1	CALCIUM-DEPENDENT PROTEIN KINASE 19 (CDPK19)
Soltu.DM.01G000700.1	3	1.76316	1.57182	1.55217	1.86315	1.45534	1.81158	5.52803	Caleosin-related family protein	AT1G70670.1	CALEOSIN 4 (CLO4)
Soltu.DM.07G022110.1	4	52.7866	55.4504	31.273	34.8808	34.5749	22.8694	32.7273	glucan synthase-like	AT1G06490.1	CALLOSE SYNTHASE 7 (CalS7)
Soltu.DM.06G014980.1	3	6.19296	1.22891	1.25298	1.91112	0.591525	3.36204	10.679	calmodulin-like	AT4G14640.1	CALMODULIN 8 (CAM8)
Soltu.DM.03G028440.1	6	0.793463	0	0.0235907	0.0605787	0.117838	3.48567	2.49439	EF hand calcium-binding protein family	AT1G18530.1	CALMODULIN LIKE 15 (CML15)
Soltu.DM.01G007760.1	3	1.61814	1.93857	0.895103	1.33905	2.70006	7.55456	14.1981	Calcium-binding EF-hand family protein	AT3G25600.1	CALMODULIN LIKE 16 (CML16)
Soltu.DM.02G007250.1	3	0.411209	2.7445	0.452622	0.816333	1.12898	3.35358	22.6693	calmodulin like	AT1G66400.1	CALMODULIN LIKE 23 (CML23)
Soltu.DM.01G032110.1	2	3.8608	0.727251	0.791481	1.48524	1.46594	1.60506	1.95641	EF hand calcium-binding protein family	AT1G24620.1	CALMODULIN LIKE 25 (CML25)
Soltu.DM.11G024620.1	3	0.11328	2.63823	0.0970527	0.285005	0	0.0410483	15.4177	calmodulin like	AT5G42380.1	CALMODULIN LIKE 37 (CML37)
Soltu.DM.10G018290.1	3	16.261	22.3269	17.5582	19.709	22.4619	35.4108	70.8708	calmodulin like	AT4G20780.1	CALMODULIN LIKE 42 (CML42)
Soltu.DM.03G003610.1	3	5.3407	7.83334	6.94787	7.26779	8.5262	9.47604	12.8427	S-adenosyl-L-methionine-dependent methyltransferases superfamily protein	AT4G35987.1	CALMODULIN N-METHYLTRANSFERASE (CAM KMT)
Soltu.DM.03G027860.1	2	7.92215	1.81954	1.15512	1.53691	1.11987	1.95242	1.53726	Calmodulin binding protein-like	AT5G62570.1	CALMODULIN-BINDING PROTEIN 60A (CBP60A)
Soltu.DM.03G027890.1	2	1.87551	0.554265	0.58736	0.785573	0.876977	1.7309	0.569824	Calmodulin binding protein-like	AT5G62570.1	CALMODULIN-BINDING PROTEIN 60A (CBP60A)
Soltu.DM.03G027820.1	5	8.96744	14.1245	10.7138	14.7171	21.4027	23.5002	15.4176	Calmodulin binding protein-like	AT5G62570.1	CALMODULIN-BINDING PROTEIN 60A (CBP60A)
Soltu.DM.05G012000.1	4	19.17	16.5241	13.9877	15.7769	12.7373	5.74339	5.01309	Calmodulin-binding transcription activator protein with CG-1 and Ankyrin domains	AT5G64220.1	CALMODULIN-BINDING TRANSCRIPTION ACTIVATOR 2 (CAMTA2)
Soltu.DM.12G001610.1	4	18.708	17.285	12.8973	19.3912	16.5749	8.70483	8.50346	calmodulin binding;transcription regulators	AT4G16150.1	CALMODULIN-BINDING TRANSCRIPTION ACTIVATOR 2 (CAMTA5)
Soltu.DM.01G019980.1	4	40.5496	39.7533	28.1155	30.2155	36.3671	16.6774	14.6948	calmodulin binding;transcription regulators	AT3G16940.1	CALMODULIN-BINDING TRANSCRIPTION ACTIVATOR 6 (CAMTA6)
Soltu.DM.01G035990.1	2	2.41045	1.00164	1.04529	1.17887	1.19238	1.44483	1.19775	calcium-dependent protein kinase	AT3G10660.1	CALMODULIN-DOMAIN PROTEIN KINASE CDPK ISOFORM 2 (CPK2)
Soltu.DM.02G008130.1	3	0.436103	1.59733	1.29581	1.18525	2.01321	3.6492	9.62358	Calcium-binding EF-hand family protein	AT2G15680.1	CALMODULIN-LIKE 30 (CML30)
Soltu.DM.01G047720.1	3	0.129069	0.264555	0	0	0	10.8447	43.1966	Calcium-binding EF-hand family protein	AT2G15680.1	CALMODULIN-LIKE 30 (CML30)
Soltu.DM.10G027990.1	6	5.25246	5.53418	4.80373	6.62258	7.66401	18.6396	22.7453	Calcium-binding EF-hand family protein	AT3G10190.1	CALMODULIN-LIKE 36 (CML36)
Soltu.DM.11G024590.1	3	0.219689	8.57287	0.04734	1.26153	0.262017	0.267148	17.9552	calmodulin like	AT1G76650.1	CALMODULIN-LIKE 38 (CML38)
Soltu.DM.11G024600.1	3	0.0490073	10.6394	0	0.958019	0.060421	0.0519787	19.2822	calmodulin like	AT1G76650.1	CALMODULIN-LIKE 38 (CML38)
Soltu.DM.11G024610.1	3	0.139717	4.10709	0	0.175318	0	0	21.3298	calmodulin like	AT1G76650.1	CALMODULIN-LIKE 38 (CML38)
Soltu.DM.03G006240.1	6	2.98478	1.01239	0.919723	2.38077	4.62768	7.58055	9.24209	calmodulin-like	AT3G50770.1	CALMODULIN-LIKE 41 (CML41)
Soltu.DM.01G040140.1	5	153.161	242.929	245.671	278.354	355.166	472.285	452.191	calreticulin 1b	AT1G09210.1	CALRETICULIN 1B (CRT1b)
Soltu.DM.04G018070.1	2	75.9393	25.0651	28.0631	33.3619	37.2754	52.9438	43.4225	calreticulin	AT1G08450.1	CALRETICULIN 3 (CRT3)
Soltu.DM.10G029870.1	1	8.49857	16.5562	10.2766	13.8416	16.2834	7.14676	3.24157	Cam interacting protein	AT3G56690.1	CAM INTERACTING PROTEIN 111 (CIP111)
Soltu.DM.01G042200.1	2	59.6988	34.2659	37.1487	30.8537	25.3124	21.3329	18.7757	conserved hypothetical protein	AT1G57680.1	CANDIDATE G-PROTEIN COUPLED RECEPTOR 1 (CAND1)
Soltu.DM.03G021830.1	4	23.2002	20.6544	15.0745	21.7668	15.3237	10.2353	8.72566	conserved hypothetical protein	AT1G57680.1	CANDIDATE G-PROTEIN COUPLED RECEPTOR 1 (CAND1)
Soltu.DM.12G007360.1	3	18.0897	7.56911	8.91313	9.58818	9.54509	14.1927	16.6288	Subunits of heterodimeric actin filament capping protein Capz superfamily	AT1G71790.1	CAPPING PROTEIN B (CPB)
Soltu.DM.12G025850.1	5	4.77382	8.92935	7.75066	11.921	13.8048	12.5823	7.82776	carbamoyl phosphate synthetase A	AT3G27740.1	CARBAMOYL PHOSPHATE SYNTHETASE A (CARA)
Soltu.DM.03G029750.1	5	36.6602	54.499	58.751	56.8876	71.1921	81.8752	69.7078	carbamoyl phosphate synthetase A	AT3G27740.1	CARBAMOYL PHOSPHATE SYNTHETASE A (CARA)
Soltu.DM.06G030720.1	1	57.8246	142.809	99.4862	97.9352	106.52	51.9414	29.1436	carbamoyl phosphate synthetase B	AT1G29900.1	CARBAMOYL PHOSPHATE SYNTHETASE B (CARB)
Soltu.DM.03G025980.1	3	3.78665	6.79457	3.35407	2.30245	3.20777	4.04108	13.89	RING/U-box superfamily protein	AT5G27420.1	CARBON/NITROGEN INSENSITIVE 1 (CNI1)
Soltu.DM.01G048080.1	3	9.68678	4.23134	5.32646	7.15475	7.57089	18.7673	28.4727	carboxyesterase	AT3G48700.1	CARBOXYESTERASE 13 (CXE13)
Soltu.DM.05G021610.1	3	3.55936	1.72201	1.79138	1.63608	1.51364	2.14192	4.39893	alpha/beta-Hydrolases superfamily protein	AT3G48700.1	CARBOXYESTERASE 13 (CXE13)
Soltu.DM.09G024060.1	3	1.85984	1.0067	0.840488	0.905978	0.592167	1.1927	2.80228	alpha/beta-Hydrolases superfamily protein	AT3G48700.1	CARBOXYESTERASE 13 (CXE13)
Soltu.DM.09G024030.1	5	4.12328	5.8754	5.79332	11.3809	6.20868	6.14247	5.40926	carboxyesterase	AT3G48700.1	CARBOXYESTERASE 13 (CXE13)
Soltu.DM.09G024000.1	3	2.98554	3.18686	3.85908	3.61027	3.04762	9.52414	14.1886	carboxyesterase	AT3G48700.1	CARBOXYESTERASE 13 (CXE13)
Soltu.DM.02G033850.1	1	36.2818	62.2239	52.27	46.6467	39.5379	24.6051	16.9187	alpha/beta-Hydrolases superfamily protein	AT5G14310.1	CARBOXYESTERASE 16 (CXE16)
Soltu.DM.02G012830.1	6	8.26529	2.53406	2.0486	3.39492	2.9604	15.7071	20.4041	alpha/beta-Hydrolases superfamily protein	AT5G16080.1	CARBOXYESTERASE 17 (CXE17)
Soltu.DM.02G025660.1	6	0.351854	1.09334	0.264453	0.280146	1.48964	2.10489	2.86349	carboxyesterase	AT5G16080.1	CARBOXYESTERASE 17 (CXE17)
Soltu.DM.10G016850.1	6	3.64611	8.29832	8.93516	8.23858	9.02732	12.3084	15.6306	carboxyesterase	AT5G23530.1	CARBOXYESTERASE 18 (CXE18)
Soltu.DM.07G012010.1	2	4.19068	0.918271	0.619237	1.34302	0.496515	4.92866	1.5261	carboxyesterase	AT5G62180.1	CARBOXYESTERASE 20 (CXE20)
Soltu.DM.12G007470.1	1	253.68	272.056	314.103	198.133	203.497	106.893	17.5184	carboxyesterase	AT5G62180.1	CARBOXYESTERASE 20 (CXE20)
Soltu.DM.06G033460.1	1	35.2337	40.4814	37.2593	31.6585	26.8958	18.1488	17.1678	carboxyl terminus of HSC70-interacting protein	AT3G07370.1	CARBOXYL TERMINUS OF HSC70-INTERACTING PROTEIN (CHIP)
Soltu.DM.04G037860.1	6	13.8804	19.0834	18.8334	27.2747	39.695	70.8855	80.1883	conserved hypothetical protein	AT1G42960.1	CARBOXYLTRANSFERASE INTERACTOR1 (CTI1)
Soltu.DM.01G027370.1	5	0.172208	3.45064	1.08817	2.69842	1.60092	2.65329	1.8307	carotenoid cleavage dioxygenase	AT3G63520.1	CAROTENOID CLEAVAGE DIOXYGENASE 1 (CCD1)
Soltu.DM.08G015120.1	3	0.133756	0.820763	1.03879	2.49228	1.79172	9.92104	21.2106	carotenoid cleavage dioxygenase	AT3G63520.1	CAROTENOID CLEAVAGE DIOXYGENASE 1 (CCD1)
Soltu.DM.10G025700.1	1	23.282	27.9876	22.3993	21.3934	17.9964	9.52543	6.34494	carotenoid isomerase	AT1G06820.1	CAROTENOID ISOMERASE (CRTISO)
Soltu.DM.05G016000.1	4	30.391	37.5034	24.7998	23.1782	21.5593	18.2374	16.3129	casein kinase 1-like protein	AT1G72710.1	CASEIN KINASE 1-LIKE PROTEIN 2 (CKL2)
Soltu.DM.06G018320.4	1	424.423	519.533	448.362	383.673	366.66	178.889	88.6997	casein kinase II beta subunit	AT4G17640.1	CASEIN KINASE II BETA CHAIN 2 (CKB2)
Soltu.DM.12G025150.1	1	51.8032	65.2615	48.8822	47.8329	51.3898	26.5682	19.3196	casein kinase I-like	AT4G28860.1	CASEIN KINASE I-LIKE 4 (ckl4)
Soltu.DM.06G008360.1	1	11.2602	35.9656	29.7758	32.9418	23.3632	16.842	13.8071	casein lytic proteinase B4	AT2G25140.1	CASEIN LYTIC PROTEINASE B4 (CLPB4)
Soltu.DM.06G008370.1	1	11.6489	40.3941	32.6564	35.9189	25.3722	9.2009	8.18992	casein lytic proteinase B4	AT2G25140.1	CASEIN LYTIC PROTEINASE B4 (CLPB4)
Soltu.DM.03G034180.1	1	294.877	358.533	452.635	350.217	164.925	77.805	66.6018	Ribosomal protein L12/ ATP-dependent Clp protease adaptor protein ClpS family protein	AT1G68660.1	CASEINOLYTIC PROTEASE S 1 (CLPS1)
Soltu.DM.01G049740.2	3	514.797	431.791	538.822	310.216	513.016	800.938	2011.19	conserved hypothetical protein	AT2G16385.1	CASPARIAN STRIP INTEGRITY FACTOR 1 (CIF1)
Soltu.DM.02G012720.1	2	42.7416	3.61364	7.78758	13.5979	3.10423	2.11945	4.52942	conserved hypothetical protein	AT5G44550.1	CASP-LIKE PROTEIN 1B1 (CASPL1B1)
Soltu.DM.02G017680.1	2	5.47774	0.536752	1.5624	3.07192	0.36566	0.371118	4.69356	conserved hypothetical protein	AT1G03700.1	CASP-LIKE PROTEIN 1C2 (CASPL1C2)
Soltu.DM.01G022200.1	2	141.773	64.6265	84.1342	64.2763	47.1244	15.5528	20.0136	conserved hypothetical protein	AT3G06390.1	CASP-LIKE PROTEIN 1D2 (CASPL1D2)
Soltu.DM.09G022930.1	6	0.387744	1.72702	0.350575	1.20173	1.06311	4.5388	5.33643	conserved hypothetical protein	AT4G15620.1	CASP-LIKE PROTEIN 1E2 (CASPL1E2)
Soltu.DM.06G027890.1	3	0.486067	0.087382	0.779105	1.79453	0.594085	1.3205	12.5711	conserved hypothetical protein	AT4G25040.1	CASP-LIKE PROTEIN 1F1 (CASPL1F1)
Soltu.DM.10G003310.1	6	0.724452	3.03629	2.17395	1.74725	1.88595	9.75923	8.99769	conserved hypothetical protein	AT1G17200.1	CASP-LIKE PROTEIN 2A1 (CASPL2A1)
Soltu.DM.07G022360.1	6	1.95495	3.34237	1.8598	3.03963	2.88931	14.1733	16.1812	conserved hypothetical protein	AT1G17200.1	CASP-LIKE PROTEIN 2A1 (CASPL2A1)
Soltu.DM.11G000330.2	3	5.97506	7.27341	6.31027	9.90007	2.31523	12.4062	37.2153	conserved hypothetical protein	AT2G35760.1	CASP-LIKE PROTEIN 2B2 (CASPL2B2)
Soltu.DM.07G002200.1	6	0.260779	0.124536	0.0636603	0.741231	0.381995	5.44307	2.934	conserved hypothetical protein	AT4G25830.1	CASP-LIKE PROTEIN 2C1 (CASPL2C1)
Soltu.DM.12G021600.1	3	9.82003	9.32183	9.37137	8.74685	14.6541	15.0042	23.6719	conserved hypothetical protein	AT5G54980.1	CASP-LIKE PROTEIN 2D1 (CASPL2D1)
Soltu.DM.03G035560.1	6	0.407721	1.74746	1.86855	2.97721	12.4573	39.504	22.3667	conserved hypothetical protein	AT3G16300.1	CASP-LIKE PROTEIN 3A1 (CASPL3A1)
Soltu.DM.03G028270.1	3	56.6574	43.717	45.4453	42.7488	59.7409	66.7282	137.309	conserved hypothetical protein	AT2G36330.1	CASP-LIKE PROTEIN 4A3 (CASPL4A3)
Soltu.DM.10G019190.1	2	3.7118	1.95005	3.19387	2.08319	2.28514	2.58381	2.63353	conserved hypothetical protein	AT2G38480.1	CASP-LIKE PROTEIN 4B1 (CASPL4B1)
Soltu.DM.04G007410.1	6	5.29317	6.17807	5.89916	7.58613	9.65703	11.0715	12.6672	conserved hypothetical protein	AT3G55390.1	CASP-LIKE PROTEIN 4C1 (CASPL4C1)
Soltu.DM.05G025090.1	5	10.3873	8.73028	10.0361	12.1414	21.8856	25.6539	19.1059	conserved hypothetical protein	AT3G55390.1	CASP-LIKE PROTEIN 4C1 (CASPL4C1)
Soltu.DM.06G027610.1	3	6.97474	1.73616	1.31743	2.85624	7.33298	20.7533	55.1271	conserved hypothetical protein	AT2G39518.1	CASP-LIKE PROTEIN 4D2 (CASPL4D2)
Soltu.DM.02G022700.1	3	23.1491	22.2157	16.5654	32.651	21.0822	35.8247	79.5102	catalase	AT4G35090.1	CATALASE 2 (CAT2)
Soltu.DM.07G022310.1	4	18.9321	20.6046	19.5731	16.79	13.8906	9.39457	11.5508	cation exchanger	AT1G55730.1	CATION EXCHANGER 5 (CAX5)
Soltu.DM.12G008200.1	5	1.86179	4.77799	2.90076	3.28212	4.14529	2.98289	4.05689	cation/H+ exchanger	AT5G41610.1	CATION/H+ EXCHANGER 18 (CHX18)
Soltu.DM.08G006600.1	1	1.1255	0.865062	1.44682	0.556371	2.39689	1.44504	0.0424627	cation/hydrogen exchanger	AT2G13620.1	CATION/HYDROGEN EXCHANGER 15 (CHX15)
Soltu.DM.10G025890.1	1	114.435	171.957	138.858	142.803	101.665	51.4893	59.0105	cationic amino acid transporter	AT1G58030.1	CATIONIC AMINO ACID TRANSPORTER 2 (CAT2)
Soltu.DM.11G006920.1	3	2.78394	1.42752	1.04139	2.43305	0.656705	1.28218	3.12727	cationic amino acid transporter	AT3G10600.1	CATIONIC AMINO ACID TRANSPORTER 7 (CAT7)
Soltu.DM.12G029000.1	6	1.50511	2.03444	1.35274	2.59121	2.8199	4.15803	5.9087	cationic amino acid transporter	AT1G17120.1	CATIONIC AMINO ACID TRANSPORTER 8 (CAT8)
Soltu.DM.02G022100.1	6	39.9545	35.5171	49.9439	60.0583	54.787	68.0945	80.6723	CAX interacting protein	AT3G54900.1	CAX INTERACTING PROTEIN 1 (CXIP1)
Soltu.DM.09G007600.1	5	5.79124	8.2594	8.1242	8.08011	10.3227	12.9585	12.5437	CAX-interacting protein	AT2G38270.1	CAX-INTERACTING PROTEIN 2 (CXIP2)
Soltu.DM.05G023210.1	3	12.0801	6.23243	9.48997	14.8864	7.53693	17.6815	41.5525	CBL-interacting protein kinase	AT3G17510.1	CBL-INTERACTING PROTEIN KINASE 1 (CIPK1)
Soltu.DM.12G002020.1	5	4.29356	10.6959	7.31115	13.3384	9.05385	8.64048	10.8994	CBL-interacting protein kinase	AT3G17510.1	CBL-INTERACTING PROTEIN KINASE 1 (CIPK1)
Soltu.DM.08G015880.1	1	4.45599	4.84085	3.95097	3.43338	5.97298	3.48561	1.62879	CBL-interacting protein kinase	AT5G10930.1	CBL-INTERACTING PROTEIN KINASE 5 (CIPK5)
Soltu.DM.09G025570.1	4	97.598	101.672	87.5082	113.157	63.3691	39.253	29.3428	CBL-interacting protein kinase	AT3G23000.1	CBL-INTERACTING PROTEIN KINASE 7 (CIPK7)
Soltu.DM.03G000420.1	3	1.47906	3.10826	2.40187	2.25635	2.15362	2.64257	3.66276	CBL-interacting protein kinase	AT3G23000.1	CBL-INTERACTING PROTEIN KINASE 7 (CIPK7)
Soltu.DM.10G002280.1	5	0.438337	0.844487	0.429553	0.867123	8.16549	15.7197	7.83985	Cystathionine beta-synthase (CBS) family protein	AT4G27460.1	CBS DOMAIN CONTAINING PROTEIN 5 (CBSX5)
Soltu.DM.03G034160.1	4	31.3755	32.9438	39.2703	26.3148	22.5307	11.6821	13.5174	CCAAT-displacement protein alternatively spliced product	AT3G18480.1	CCAAT-DISPLACEMENT PROTEIN ALTERNATIVELY SPLICED PRODUCT (CASP)
Soltu.DM.04G038030.1	6	7.75315	13.8373	12.3396	11.5329	18.283	38.2828	56.0301	NAD(P)-binding Rossmann-fold superfamily protein	AT2G33590.1	CCR(CINNAMOYL COA:NADP OXIDOREDUCTASE)-LIKE 1 (CRL1)
Soltu.DM.06G029420.1	3	8.99092	38.3879	5.96338	8.19275	7.10464	10.718	66.2817	Polynucleotidyl transferase, ribonuclease H-like superfamily protein	AT3G44260.1	CCR4- ASSOCIATED FACTOR 1A (CAF1a)
Soltu.DM.11G022180.1	3	8.08385	7.18924	6.30684	8.28389	12.4024	20.4758	32.1577	Polynucleotidyl transferase, ribonuclease H-like superfamily protein	AT5G22250.1	CCR4- ASSOCIATED FACTOR 1B (CAF1b)
Soltu.DM.03G031160.1	6	18.3718	8.04369	12.1191	14.2522	11.9479	18.0415	17.7249	Polynucleotidyl transferase, ribonuclease H-like superfamily protein	AT2G32070.1	CCR4-ASSOCIATED FACTOR 1K (CAF1K)
Soltu.DM.01G045360.1	1	0.521357	2.11866	1.30971	1.49483	1.62743	1.18643	0.844686	protein kinase 1B	AT5G02800.1	CDG1-LIKE 1 (CDL1)
Soltu.DM.12G025070.1	2	61.0876	29.1744	24.5826	34.5624	27.1839	32.6015	36.6582	CDK-activating kinase 1AT	AT4G28980.1	CDK-ACTIVATING KINASE 1AT (CAK1AT)
Soltu.DM.11G018050.1	6	7.22197	13.931	20.5328	16.0744	17.688	51.5284	63.773	cyclin-dependent kinase-subunit	AT2G27970.1	CDK-SUBUNIT 2 (CKS2)
Soltu.DM.11G020910.1	6	65.6004	114.859	140.618	118.148	140.181	373.978	468.578	cyclin-dependent kinase-subunit	AT2G27970.1	CDK-SUBUNIT 2 (CKS2)
Soltu.DM.01G035520.1	1	20.2399	22.1088	19.7774	19.6958	17.5172	9.21668	7.78184	CDPK-related kinase	AT2G46700.1	CDPK-RELATED KINASE 3 (CRK3)
Soltu.DM.04G001740.1	2	7.52826	3.07777	2.42927	2.81058	2.22316	1.76284	1.8163	Disease resistance protein (CC-NBS-LRR class) family	AT1G50180.1	CEL-ACTIVATED RESISTANCE 1 (CAR1)
Soltu.DM.04G010240.1	2	2.72092	1.43264	1.19739	1.03074	0.999192	0.642318	0.29457	NB-ARC domain-containing disease resistance protein	AT1G50180.1	CEL-ACTIVATED RESISTANCE 1 (CAR1)
Soltu.DM.05G002630.1	2	12.9805	5.78564	7.6676	6.73369	7.15701	3.07186	2.45811	NB-ARC domain-containing disease resistance protein	AT1G50180.1	CEL-ACTIVATED RESISTANCE 1 (CAR1)
Soltu.DM.12G023490.1	2	11.6556	6.23177	4.76677	4.24728	4.85515	3.08477	3.2486	NB-ARC domain-containing disease resistance protein	AT1G50180.1	CEL-ACTIVATED RESISTANCE 1 (CAR1)
Soltu.DM.12G023500.1	2	5.46819	2.78009	2.11486	2.60617	2.38146	0.647066	0.602383	NB-ARC domain-containing disease resistance protein	AT1G50180.1	CEL-ACTIVATED RESISTANCE 1 (CAR1)
Soltu.DM.04G003700.1	2	3.29956	1.90676	1.26733	1.09464	2.18955	2.19722	1.36504	NB-ARC domain-containing disease resistance protein	AT1G50180.1	CEL-ACTIVATED RESISTANCE 1 (CAR1)
Soltu.DM.12G026540.1	5	0.735185	1.57113	1.41301	2.69952	2.0848	2.57626	1.75218	NB-ARC domain-containing disease resistance protein	AT1G50180.1	CEL-ACTIVATED RESISTANCE 1 (CAR1)
Soltu.DM.12G021580.1	2	5.20114	2.91486	3.29295	2.48723	3.02658	1.99472	3.25362	Disease resistance protein (CC-NBS-LRR class) family	AT1G50180.1	CEL-ACTIVATED RESISTANCE 1 (CAR1)
Soltu.DM.01G027440.1	4	7.76385	6.68817	3.50142	3.82781	3.74614	2.29399	1.00051	NB-ARC domain-containing disease resistance protein	AT1G50180.1	CEL-ACTIVATED RESISTANCE 1 (CAR1)
Soltu.DM.05G005740.1	4	2.35985	1.60097	1.07019	0.842334	0.828797	0.394901	0.191966	NB-ARC domain-containing disease resistance protein	AT1G50180.1	CEL-ACTIVATED RESISTANCE 1 (CAR1)
Soltu.DM.08G018730.1	4	4.26057	4.4315	3.01527	2.05629	2.89588	1.54515	0.791401	NB-ARC domain-containing disease resistance protein	AT1G50180.1	CEL-ACTIVATED RESISTANCE 1 (CAR1)
Soltu.DM.08G018710.1	4	3.71346	4.26934	2.80337	2.3095	2.98048	1.82222	0.937759	NB-ARC domain-containing disease resistance protein	AT1G50180.1	CEL-ACTIVATED RESISTANCE 1 (CAR1)
Soltu.DM.12G023480.1	4	3.45456	3.14129	2.44427	2.64497	2.58327	1.70285	1.73501	Disease resistance protein (CC-NBS-LRR class) family	AT1G50180.1	CEL-ACTIVATED RESISTANCE 1 (CAR1)
Soltu.DM.12G023510.1	4	4.31645	4.01971	2.58395	3.76806	3.42233	2.08923	1.48253	NB-ARC domain-containing disease resistance protein	AT1G50180.1	CEL-ACTIVATED RESISTANCE 1 (CAR1)
Soltu.DM.12G028130.1	4	3.3912	4.49367	2.511	2.66233	2.95758	1.51779	1.15029	NB-ARC domain-containing disease resistance protein	AT1G50180.1	CEL-ACTIVATED RESISTANCE 1 (CAR1)
Soltu.DM.12G028170.1	4	19.4319	17.8962	12.5651	12.0289	13.1327	7.91989	6.78672	NB-ARC domain-containing disease resistance protein	AT1G50180.1	CEL-ACTIVATED RESISTANCE 1 (CAR1)
Soltu.DM.12G028200.1	4	6.49191	6.94594	4.45902	4.90386	5.05731	1.81316	1.4793	NB-ARC domain-containing disease resistance protein	AT1G50180.1	CEL-ACTIVATED RESISTANCE 1 (CAR1)
Soltu.DM.12G028250.1	4	15.4774	15.4896	10.4103	10.3385	11.2979	6.5862	5.73907	NB-ARC domain-containing disease resistance protein	AT1G50180.1	CEL-ACTIVATED RESISTANCE 1 (CAR1)
Soltu.DM.05G005680.4	1	6.62869	8.91033	5.67018	5.2321	4.99672	2.18914	1.07987	NB-ARC domain-containing disease resistance protein	AT1G50180.1	CEL-ACTIVATED RESISTANCE 1 (CAR1)
Soltu.DM.05G006210.1	1	1.54852	2.24947	1.27391	1.4133	1.61362	0.692736	0.139616	NB-ARC domain-containing disease resistance protein	AT1G50180.1	CEL-ACTIVATED RESISTANCE 1 (CAR1)
Soltu.DM.05G007450.1	1	2.49795	4.97613	1.50023	3.04329	3.01964	0.566376	0.141171	NB-ARC domain-containing disease resistance protein	AT1G50180.1	CEL-ACTIVATED RESISTANCE 1 (CAR1)
Soltu.DM.05G024320.1	1	1.42529	1.34687	1.16077	1.16355	1.70149	0.751941	0.332785	Disease resistance protein (CC-NBS-LRR class) family	AT1G50180.1	CEL-ACTIVATED RESISTANCE 1 (CAR1)
Soltu.DM.05G024330.1	1	2.54375	4.24677	2.66203	3.10274	3.7082	0.892742	0.520766	NB-ARC domain-containing disease resistance protein	AT1G50180.1	CEL-ACTIVATED RESISTANCE 1 (CAR1)
Soltu.DM.06G010720.1	1	8.0212	9.49704	6.27016	7.32715	7.89174	3.63994	2.46252	HOPZ-ACTIVATED RESISTANCE	AT1G50180.1	CEL-ACTIVATED RESISTANCE 1 (CAR1)
Soltu.DM.05G009090.1	1	1.40927	1.80201	0.871381	1.36096	1.38614	0.994026	0.619553	NB-ARC domain-containing disease resistance protein	AT1G50180.1	CEL-ACTIVATED RESISTANCE 1 (CAR1)
Soltu.DM.09G031050.1	1	5.98183	7.91005	5.37122	5.86069	6.75704	3.30475	1.58246	HOPZ-ACTIVATED RESISTANCE	AT1G50180.1	CEL-ACTIVATED RESISTANCE 1 (CAR1)
Soltu.DM.10G004040.1	1	4.37732	6.49682	4.41356	5.26258	4.7399	3.36588	1.06686	NB-ARC domain-containing disease resistance protein	AT1G50180.1	CEL-ACTIVATED RESISTANCE 1 (CAR1)
Soltu.DM.11G023760.3	5	4.7851	13.7566	13.9521	12.3424	16.5446	18.7412	20.2368	cell division control	AT3G48750.1	CELL DIVISION CONTROL 2 (CDC2)
Soltu.DM.08G014600.1	1	62.3169	117.271	130.906	95.0199	91.2672	58.8488	50.1066	cell division control	AT3G48750.1	CELL DIVISION CONTROL 2 (CDC2)
Soltu.DM.12G004500.1	1	125.973	171.324	149.985	120.273	150.641	118.47	63.5699	cell division control	AT3G48750.1	CELL DIVISION CONTROL 2 (CDC2)
Soltu.DM.08G003540.1	5	8.25042	23.4137	15.2023	15.5354	20.0285	21.6295	16.4932	Transducin family protein / WD-40 repeat family protein	AT4G33270.1	CELL DIVISION CYCLE 20.1 (CDC20.1)
Soltu.DM.03G021080.1	6	0.679809	0.742222	0.478391	1.27216	1.62653	14.9822	13.6034	Transducin family protein / WD-40 repeat family protein	AT4G33270.1	CELL DIVISION CYCLE 20.1 (CDC20.1)
Soltu.DM.06G028180.1	6	0.57241	1.11126	0.866747	1.32084	1.89831	16.0403	16.515	Transducin family protein / WD-40 repeat family protein	AT4G33270.1	CELL DIVISION CYCLE 20.1 (CDC20.1)
Soltu.DM.09G017270.1	6	0.538303	0.664843	0.36566	0.886353	0.905504	4.41661	3.13853	cell division cycle	AT3G25100.1	CELL DIVISION CYCLE 45 (CDC45)
Soltu.DM.12G001750.2	2	267.357	262.826	302.134	167.328	148.78	104.22	269.856	cell wall / vacuolar inhibitor of fructosidase	AT1G47960.1	CELL WALL / VACUOLAR INHIBITOR OF FRUCTOSIDASE 1 (C/VIF1)
Soltu.DM.11G008180.1	5	1.10432	3.07914	3.30501	5.32862	18.6915	46.3969	16.4477	cell wall / vacuolar inhibitor of fructosidase	AT5G64620.1	CELL WALL / VACUOLAR INHIBITOR OF FRUCTOSIDASE 2 (C/VIF2)
Soltu.DM.10G025030.1	6	0.00784767	0.361832	0.186212	2.88074	0.414812	18.8286	14.9356	cell wall invertase	AT2G36190.1	CELL WALL INVERTASE 4 (cwINV4)
Soltu.DM.11G015550.1	6	0.875263	3.21261	1.28293	3.25083	12.5451	32.6798	55.4446	cellulase	AT1G71380.1	CELLULASE 3 (CEL3)
Soltu.DM.04G027320.1	2	84.9851	56.2821	42.0074	86.1234	65.0738	43.5335	55.3463	cellulose synthase A2	AT5G64740.1	CELLULOSE SYNTHASE 6 (CESA6)
Soltu.DM.07G027460.1	3	1.63828	1.0096	0.754789	0.833735	0.97082	1.95275	3.8182	cellulose synthase like E1	AT1G55850.1	CELLULOSE SYNTHASE LIKE E1 (CSLE1)
Soltu.DM.07G014150.1	6	2.07662	40.1673	144.46	258.355	158.037	495.156	703.775	cellulose synthase like G2	AT4G24010.1	CELLULOSE SYNTHASE LIKE G1 (CSLG1)
Soltu.DM.12G021490.1	6	0.272272	0.413062	1.1035	3.22242	3.29115	6.44974	8.55741	cellulose synthase like G3	AT4G24010.1	CELLULOSE SYNTHASE LIKE G1 (CSLG1)
Soltu.DM.08G029560.1	5	1.17991	2.79833	1.98628	3.52472	2.55232	4.13521	3.83897	cellulose synthase like G3	AT4G23990.1	CELLULOSE SYNTHASE LIKE G3 (CSLG3)
Soltu.DM.08G029580.1	1	1.71068	5.93693	5.14099	7.81121	4.86493	3.24928	3.49112	cellulose synthase like G3	AT4G23990.1	CELLULOSE SYNTHASE LIKE G3 (CSLG3)
Soltu.DM.11G021210.1	6	19.8717	25.9912	37.285	78.217	95.192	131.915	139.631	cellulose synthase-like A02	AT5G22740.1	CELLULOSE SYNTHASE-LIKE A02 (CSLA02)
Soltu.DM.06G030000.1	3	9.30272	5.19137	6.6065	9.60584	9.7262	15.5229	29.8905	cellulose synthase-like A02	AT5G22740.1	CELLULOSE SYNTHASE-LIKE A02 (CSLA02)
Soltu.DM.03G020780.1	6	3.16735	1.93671	0.93764	1.91555	2.60418	7.12612	9.85939	cellulose synthase-like D3	AT3G03050.1	CELLULOSE SYNTHASE-LIKE D3 (CSLD3)
Soltu.DM.08G022110.1	6	6.24223	6.93823	4.31887	7.13234	8.24223	11.9384	14.896	cellulose synthase-like D3	AT3G03050.1	CELLULOSE SYNTHASE-LIKE D3 (CSLD3)
Soltu.DM.09G023860.1	6	0.052706	0.028586	0.017024	0.149019	0.228441	4.41868	4.41852	cellulose synthase-like D5	AT1G02730.1	CELLULOSE SYNTHASE-LIKE D5 (CSLD5)
Soltu.DM.04G032180.1	3	3.62886	3.3892	2.95769	6.58311	5.01019	8.46873	15.5063	Cellulose-synthase-like C12	AT4G07960.1	CELLULOSE-SYNTHASE-LIKE C12 (CSLC12)
Soltu.DM.02G030150.1	3	4.47728	6.57036	2.44146	4.37769	4.40656	5.58516	14.0791	Cellulose-synthase-like C4	AT3G28180.1	CELLULOSE-SYNTHASE-LIKE C4 (CSLC04)
Soltu.DM.08G002310.1	3	3.73759	2.55324	1.8802	5.18205	3.78159	5.55152	9.16509	Cellulose-synthase-like C5	AT4G31590.1	CELLULOSE-SYNTHASE-LIKE C5 (CSLC5)
Soltu.DM.06G000970.1	3	286.68	194.351	247.871	183.46	237.494	266.18	1151.14	Glutaredoxin family protein	AT2G47880.1	CEP DOWNSTREAM 2 (CEPD2)
Soltu.DM.01G044500.1	2	70.6157	34.4778	35.2697	33.8189	42.3793	38.7565	40.1336	Protein phosphatase 2C family protein	AT1G34750.1	CERK-1 INTERACTING PROTEIN PHOSPHATASE 1 (CIPP1)
Soltu.DM.05G022280.1	3	4.4293	0.91081	1.65016	9.17245	6.7012	13.4337	29.7185	Chalcone-flavanone isomerase family protein	AT5G05270.1	CHALCONE ISOMERASE LIKE (CHIL)
Soltu.DM.06G002790.1	6	3.63903	2.40852	2.23889	2.93064	3.96977	10.1071	10.4452	allergen-related	AT2G30370.1	CHALLAH (CHAL)
Soltu.DM.06G015010.2	6	3.83854	7.02308	4.24552	4.35023	3.4634	11.3152	14.563	Epidermal patterning factor proteins domain containing protein	AT4G14723.1	CHALLAH-LIKE 2 (CLL2)
Soltu.DM.09G025000.1	6	0.46067	0.814492	0.512493	0.678815	1.13602	5.96	6.70103	Epidermal patterning factor proteins domain containing protein	AT4G14723.1	CHALLAH-LIKE 2 (CLL2)
Soltu.DM.02G032340.1	1	11.776	66.1335	45.406	54.9306	24.214	14.4641	7.23121	chloroplast signal recognition particle component (CAO)	AT2G47450.1	CHAOS (CAO)
Soltu.DM.12G026310.1	5	70.5106	104.867	110.074	120.195	143.178	185.201	137.645	chaperonin	AT5G20720.1	CHAPERONIN 20 (CPN20)
Soltu.DM.03G035550.1	5	18.2871	46.8693	30.1594	45.9335	41.6475	48.3029	20.7843	chaperonin 60 beta	AT1G55490.1	CHAPERONIN 60 BETA (CPN60B)
Soltu.DM.06G030260.1	4	8.37736	5.76141	7.73355	5.72636	7.74557	6.50454	1.78125	TCP-1/cpn60 chaperonin family protein	AT5G20890.1	CHAPERONIN CONTAINING T-COMPLEX POLYPEPTIDE-1 SUBUNIT 2 (CCT2)
Soltu.DM.04G011730.1	1	157.407	201.277	225.407	167.226	214.249	74.808	35.9724	TCP-1/cpn60 chaperonin family protein	AT5G20890.1	CHAPERONIN CONTAINING T-COMPLEX POLYPEPTIDE-1 SUBUNIT 2 (CCT2)
Soltu.DM.11G022370.1	1	265.943	453.639	382.904	334.78	425.177	269.322	136.507	TCP-1/cpn60 chaperonin family protein	AT5G20890.1	CHAPERONIN CONTAINING T-COMPLEX POLYPEPTIDE-1 SUBUNIT 2 (CCT2)
Soltu.DM.04G016420.2	1	37.9618	91.3935	72.7194	68.9678	87.9334	63.2652	42.5773	TCP-1/cpn60 chaperonin family protein	AT1G24510.1	CHAPERONIN CONTAINING T-COMPLEX POLYPEPTIDE-1 SUBUNIT 5 (CCT5)
Soltu.DM.02G006930.1	1	178.777	272.541	245.965	223.688	235.266	151.347	76.2817	TCP-1/cpn60 chaperonin family protein	AT3G02530.1	CHAPERONIN CONTAINING T-COMPLEX POLYPEPTIDE-1 SUBUNIT 6-2 (CCT6-2)
Soltu.DM.06G030400.1	1	82.4915	219.319	161.408	169.501	241.843	146.506	109.493	chaperonin-60alpha	AT2G28000.1	CHAPERONIN-60ALPHA (CPN60A)
Soltu.DM.11G023190.1	1	294.91	488.335	379.611	404.413	436.539	306.017	122.804	chaperonin-60alpha	AT2G28000.1	CHAPERONIN-60ALPHA (CPN60A)
Soltu.DM.03G010300.1	2	38.7872	29.77	27.316	25.7031	21.7317	20.704	18.5344	TCP-1/cpn60 chaperonin family protein	AT3G13470.1	CHAPERONIN-60BETA2 (CPN60BETA2)
Soltu.DM.07G016280.1	2	10.9745	6.5269	4.9624	5.45682	5.05234	5.4059	5.14051	chitin elicitor receptor kinase	AT3G21630.1	CHITIN ELICITOR RECEPTOR KINASE 1 (CERK1)
Soltu.DM.01G037970.1	4	42.1415	41.8367	37.0161	33.8225	32.1942	22.6804	20.7435	chitin elicitor receptor kinase	AT3G21630.1	CHITIN ELICITOR RECEPTOR KINASE 1 (CERK1)
Soltu.DM.02G030800.1	4	19.7445	20.0284	13.1801	15.8836	14.1732	8.50817	8.88678	chitin elicitor receptor kinase	AT3G21630.1	CHITIN ELICITOR RECEPTOR KINASE 1 (CERK1)
Soltu.DM.07G016290.1	2	7.11731	4.82952	3.66156	4.99989	5.03861	3.6882	2.83784	chitin elicitor receptor kinase	AT3G21630.1	CHITIN ELICITOR RECEPTOR KINASE 1 (CERK1)
Soltu.DM.01G037870.1	1	3.49019	5.96714	4.47634	3.18981	2.78823	2.73868	0.915834	chitin elicitor receptor kinase	AT3G21630.1	CHITIN ELICITOR RECEPTOR KINASE 1 (CERK1)
Soltu.DM.03G023090.1	5	0.627031	1.55655	1.79542	1.81803	2.23861	1.5538	1.72453	chitinase A	AT5G24090.1	CHITINASE A (CHIA)
Soltu.DM.05G019730.1	3	29.317	10.4611	17.866	14.3259	6.09835	48.7232	64.1519	chitinase A	AT5G24090.1	CHITINASE A (CHIA)
Soltu.DM.02G034130.1	4	40.5691	27.3201	24.5416	21.5649	21.5866	10.2542	5.11953	chloride channel A	AT5G40890.1	CHLORIDE CHANNEL A (CLC-A)
Soltu.DM.02G010790.1	2	22.1054	13.9714	10.4257	16.9226	9.13523	7.27973	11.087	chloride channel B	AT3G27170.1	CHLORIDE CHANNEL B (CLC-B)
Soltu.DM.09G024130.2	1	43.7324	56.5556	39.7809	40.9958	36.9711	22.9269	18.4965	chloride channel D	AT5G26240.1	CHLORIDE CHANNEL D (CLC-D)
Soltu.DM.11G011270.1	1	7.53523	14.1978	9.68839	13.4705	6.35304	3.89816	2.64612	Pheophorbide a oxygenase family protein with Rieske [2Fe-2S] domain	AT1G44446.1	CHLORINA 1 (CH1)
Soltu.DM.02G014040.1	2	3.40239	0.898099	1.26878	5.10696	0.654627	0.683252	0.715644	chlorophyll A/B binding protein	AT1G29930.1	CHLOROPHYLL A/B BINDING PROTEIN 1 (CAB1)
Soltu.DM.02G014050.1	2	5.38927	0.413038	0.40338	3.64771	0.238393	0.238974	0.455127	chlorophyll A/B binding protein	AT1G29930.1	CHLOROPHYLL A/B BINDING PROTEIN 1 (CAB1)
Soltu.DM.03G000820.1	2	100.475	1.78713	3.43293	93.6741	0.407647	0.71909	0.688782	chlorophyll A/B binding protein	AT1G29930.1	CHLOROPHYLL A/B BINDING PROTEIN 1 (CAB1)
Soltu.DM.03G000830.1	2	10.9206	0.359364	0.396238	20.195	0.152762	0.292111	0.225886	chlorophyll A/B binding protein	AT1G29930.1	CHLOROPHYLL A/B BINDING PROTEIN 1 (CAB1)
Soltu.DM.02G013820.1	6	1.0396	3.64183	4.44972	3.84574	4.17863	7.59199	8.30813	chlorophyll A/B binding protein	AT1G29930.1	CHLOROPHYLL A/B BINDING PROTEIN 1 (CAB1)
Soltu.DM.12G022170.1	3	0.953836	0.489224	0.283249	0.949591	1.65895	2.82435	5.10636	chlorophyllase	AT5G43860.1	CHLOROPHYLLASE 2 (CLH2)
Soltu.DM.08G023420.1	2	4.75234	2.56775	2.04018	3.42449	2.0185	1.664	3.14337	chloroplast beta-amylase	AT4G17090.1	CHLOROPLAST BETA-AMYLASE (CT-BMY)
Soltu.DM.10G017800.1	1	8.99881	10.4375	11.6458	9.38395	4.66767	6.16151	4.21945	chloroplast heat shock protein 70-2	AT5G49910.1	CHLOROPLAST HEAT SHOCK PROTEIN 70-2 (cpHsc70-2)
Soltu.DM.11G011960.2	4	26.5573	29.2238	31.2996	21.4685	16.6364	11.0123	8.30938	chloroplast heat shock protein 70-2	AT5G49910.1	CHLOROPLAST HEAT SHOCK PROTEIN 70-2 (cpHsc70-2)
Soltu.DM.04G004290.1	5	13.4956	23.9785	22.531	24.7972	33.0674	39.9008	34.1363	chloroplast outer envelope protein	AT2G43950.1	CHLOROPLAST OUTER ENVELOPE PROTEIN 37 (OEP37)
Soltu.DM.08G002830.1	6	2.84481	2.87518	2.73633	4.47921	3.71798	8.51667	8.59851	high-affinity nickel-transport family protein	AT2G16800.1	CHLOROPLAST PROTEIN FOR GROWTH AND FERTILITY 2 (CGF2)
Soltu.DM.01G051170.1	5	14.3309	21.5482	26.4784	44.1738	22.7021	24.831	23.6688	high-affinity nickel-transport family protein	AT2G16800.1	CHLOROPLAST PROTEIN FOR GROWTH AND FERTILITY 2 (CGF2)
Soltu.DM.10G000270.2	5	4.37199	12.9677	11.5066	16.2618	14.0434	22.1488	12.6254	Ycf3-interacting protein 1, chloroplastic	AT5G44650.1	CHLOROPLAST PROTEIN-ENHANCING STRESS TOLERANCE (CEST)
Soltu.DM.06G020080.1	6	8.27504	10.7403	11.1165	17.3943	20.4188	32.5655	28.1806	Ribosomal protein L21	AT1G35680.1	CHLOROPLAST RIBOSOMAL PROTEIN L21 (RPL21C)
Soltu.DM.09G027680.1	1	2.78211	7.12785	7.89005	17.6956	4.17705	4.79466	7.43148	RNA-binding (RRM/RBD/RNP motifs) family protein	AT1G60000.1	CHLOROPLAST RNA BINDING PROTEIN 28A (CP28A)
Soltu.DM.10G021030.1	5	6.08716	7.23951	8.07489	32.5316	26.446	39.7642	16.5568	chloroplast RNA-binding protein	AT2G37220.1	CHLOROPLAST RNA BINDING PROTEIN 29B (CP29B)
Soltu.DM.01G002660.1	6	5.02451	9.10478	8.18406	10.729	9.72986	16.6257	16.923	chloroplast RNA-binding protein	AT3G52380.1	CHLOROPLAST RNA BINDING PROTEIN 33A (CP33A)
Soltu.DM.03G029920.1	1	3.70033	4.3913	4.56261	3.58536	4.00493	2.1206	1.32317	Tetratricopeptide repeat (TPR)-like superfamily protein	AT5G66520.1	CHLOROPLAST RNA EDITING FACTOR 7 (CREF7)
Soltu.DM.11G020680.1	3	4.01422	7.28196	5.13872	7.73036	6.83905	8.5369	11.2259	RNA-binding CRS1 / YhbY (CRM) domain-containing protein	AT1G23400.1	CHLOROPLAST RNA SPLICING2-ASSOCIATED FACTOR 2 (CAF2)
Soltu.DM.09G019730.1	5	2.39177	7.10752	6.3435	8.67889	9.08078	9.79328	8.05283	chloroplast stem-loop binding protein of 41 kDa	AT3G63140.1	CHLOROPLAST STEM-LOOP BINDING PROTEIN OF 41 KDA (CSP41A)
Soltu.DM.12G020980.1	4	23.7716	22.2777	23.3044	22.2018	18.0886	15.0598	12.062	chloroplast sulfur E	AT4G26500.1	CHLOROPLAST SULFUR E (CPSUFE)
Soltu.DM.08G016390.1	2	8.16448	2.53569	1.9231	2.2434	2.04154	0.547371	1.38838	conserved hypothetical protein	AT2G25625.1	CHLOROPLAST VESICULATION (CV)
Soltu.DM.05G026980.2	6	12.8051	15.6642	12.9863	18.3039	23.5005	36.0526	32.2514	chloroplastic acetylcoenzyme A carboxylase	AT5G16390.1	CHLOROPLASTIC ACETYLCOENZYME A CARBOXYLASE 1 (CAC1)
Soltu.DM.06G025560.1	6	3.71443	3.71152	2.62549	5.15211	6.98848	22.2387	20.62	chloroplastic acetylcoenzyme A carboxylase	AT5G16390.1	CHLOROPLASTIC ACETYLCOENZYME A CARBOXYLASE 1 (CAC1)
Soltu.DM.04G037090.1	5	12.3635	20.538	18.3188	33.4597	24.6708	28.1342	15.3904	chloroplastic drought-induced stress protein of 32 kD	AT1G76080.1	CHLOROPLASTIC DROUGHT-INDUCED STRESS PROTEIN OF 32 KD (CDSP32)
Soltu.DM.03G016840.2	1	1.88335	2.03441	1.04521	1.4883	2.43203	1.91306	0.992082	Dihydrodipicolinate reductase, bacterial/plant	AT5G52100.1	CHLORORESPIRATION REDUCTION 1 (crr1)
Soltu.DM.08G005280.2	1	0.433646	1.9077	0.960734	2.0864	1.67383	1.29624	0.704831	Tetratricopeptide repeat (TPR)-like superfamily protein	AT5G55740.1	CHLORORESPIRATORY REDUCTION 21 (CRR21)
Soltu.DM.02G018900.1	1	3.63662	4.89233	3.40456	4.22625	3.44204	2.00936	1.25766	Pentatricopeptide repeat (PPR) superfamily protein	AT1G11290.1	CHLORORESPIRATORY REDUCTION22 (CRR22)
Soltu.DM.02G022050.1	1	1.65446	2.33596	1.82775	2.07989	2.0345	1.17887	0.693649	Pentatricopeptide repeat (PPR) superfamily protein	AT1G11290.1	CHLORORESPIRATORY REDUCTION22 (CRR22)
Soltu.DM.03G005810.1	1	99.2548	409.731	361.252	236.736	186.08	97.8132	50.2582	chlorsulfuron/imidazolinone resistant	AT3G48560.1	CHLORSULFURON/IMIDAZOLINONE RESISTANT 1 (CSR1)
Soltu.DM.07G023080.1	2	897.004	450.299	368.814	371.256	223.981	116.049	51.1819	chlorsulfuron/imidazolinone resistant	AT3G48560.1	CHLORSULFURON/IMIDAZOLINONE RESISTANT 1 (CSR1)
Soltu.DM.07G024410.1	5	11.0962	16.372	12.6038	16.2546	21.031	23.9245	25.9189	Plasma-membrane choline transporter family protein	AT3G15380.1	CHOLINE TRANSPORTER-LIKE 1 (CHER1)
Soltu.DM.02G031330.1	3	8.73818	4.99402	7.60291	12.6894	9.52383	15.018	34.1814	chorismate mutase	AT3G29200.1	CHORISMATE MUTASE 1 (CM1)
Soltu.DM.11G010000.1	3	3.3345	2.25817	2.46418	4.68448	5.54336	7.88386	15.8677	chorismate mutase	AT5G10870.1	CHORISMATE MUTASE 2 (CM2)
Soltu.DM.02G006600.1	6	0.383609	1.51926	0.860456	2.25159	5.06171	20.2837	15.5541	chromatin remodeling	AT5G66750.1	CHROMATIN REMODELING 1 (CHR1)
Soltu.DM.02G025280.1	6	0.257987	0.293668	0.227469	0.867476	1.60394	13.4886	12.7195	chromatin remodeling	AT5G66750.1	CHROMATIN REMODELING 1 (CHR1)
Soltu.DM.01G026120.2	5	1.81066	6.12788	3.6326	3.6607	5.80697	8.30973	6.76248	chromatin remodeling	AT5G63950.1	CHROMATIN REMODELING 24 (CHR24)
Soltu.DM.02G011410.1	4	11.7176	13.8117	6.48844	9.79307	8.34641	3.04884	2.41023	chromatin remodeling	AT5G44800.1	CHROMATIN REMODELING 4 (CHR4)
Soltu.DM.12G001030.1	4	28.3207	31.5994	20.0011	24.4597	23.3813	16.0382	11.689	chromatin remodeling	AT2G13370.1	CHROMATIN REMODELING 5 (CHR5)
Soltu.DM.12G000130.1	5	5.26203	18.2452	13.5075	16.2453	30.2341	44.0907	33.2121	chromomethylase	AT1G69770.1	CHROMOMETHYLASE 3 (CMT3)
Soltu.DM.09G028680.1	6	0.45615	1.57934	0.783096	1.29747	2.2565	6.24808	8.24479	P-loop containing nucleoside triphosphate hydrolases superfamily protein	AT1G04730.1	CHROMOSOME TRANSMISSION FIDELITY 18 (CTF18)
Soltu.DM.05G019180.1	3	0.348796	0	0.00806733	0.054043	0.0915243	0.3919	5.83023	cinnamate-4-hydroxylase	AT2G30490.1	CINNAMATE-4-HYDROXYLASE (C4H)
Soltu.DM.06G032850.1	3	71.5714	44.1716	74.942	215.03	113.135	100.273	216.846	cinnamate-4-hydroxylase	AT2G30490.1	CINNAMATE-4-HYDROXYLASE (C4H)
Soltu.DM.06G032860.1	3	34.3893	21.1299	34.7208	89.8766	50.7855	45.9709	74.6724	cinnamate-4-hydroxylase	AT2G30490.1	CINNAMATE-4-HYDROXYLASE (C4H)
Soltu.DM.03G030980.1	3	9.02414	10.3945	10.6557	10.3246	14.5425	22.9941	55.4836	cinnamoyl coa reductase	AT1G15950.1	CINNAMOYL COA REDUCTASE 1 (CCR1)
Soltu.DM.06G024250.1	3	4.08406	4.23589	3.62054	5.40031	6.67056	6.73225	24.3879	cinnamoyl coa reductase	AT1G15950.1	CINNAMOYL COA REDUCTASE 1 (CCR1)
Soltu.DM.11G002250.1	3	0.84007	0.082994	0.26699	0.240818	0.052395	0.167257	10.6498	elicitor-activated gene 3-2	AT4G39330.1	CINNAMYL ALCOHOL DEHYDROGENASE 9 (CAD9)
Soltu.DM.11G002640.1	3	1.47298	0.14494	0.76545	3.33369	2.03158	3.9674	6.15055	cinnamyl alcohol dehydrogenase	AT4G39330.1	CINNAMYL ALCOHOL DEHYDROGENASE 9 (CAD9)
Soltu.DM.11G002650.1	6	4.71025	9.7515	4.33709	12.6288	14.2323	135.34	99.5316	elicitor-activated gene 3-2	AT4G39330.1	CINNAMYL ALCOHOL DEHYDROGENASE 9 (CAD9)
Soltu.DM.02G003420.2	6	1.34219	0.903517	0.978683	1.90496	1.54715	13.2679	13.0163	cinnamyl alcohol dehydrogenase	AT4G39330.1	CINNAMYL ALCOHOL DEHYDROGENASE 9 (CAD9)
Soltu.DM.02G012260.1	5	0.0446213	0.175259	0.0343653	0.0620387	0.128884	10.4484	1.49686	cinnamyl alcohol dehydrogenase	AT4G39330.1	CINNAMYL ALCOHOL DEHYDROGENASE 9 (CAD9)
Soltu.DM.10G000080.1	4	44.9018	24.7995	21.5903	24.5848	22.0488	12.9529	5.07519	Homeodomain-like superfamily protein	AT2G46830.1	CIRCADIAN CLOCK ASSOCIATED 1 (CCA1)
Soltu.DM.02G022680.1	2	3.30275	1.99753	1.65359	2.16582	1.42028	1.89358	0.83232	Undecaprenyl pyrophosphate synthetase family protein	AT2G17570.1	CIS-PRENYLTRANSFERASE 1 (CPT1)
Soltu.DM.10G022710.1	2	29.1365	14.0175	20.104	21.9586	18.1364	12.9537	10.0203	Undecaprenyl pyrophosphate synthetase family protein	AT5G58770.1	CIS-PRENYLTRANSFERASE 4 (CPT4)
Soltu.DM.12G000250.1	2	4.87653	1.51464	1.07668	1.13172	1.17178	0.784564	1.02014	cis-prenyltransferase	AT5G58770.1	CIS-PRENYLTRANSFERASE 4 (CPT4)
Soltu.DM.10G022700.1	2	2.07739	1.2902	0.811749	2.1808	2.26975	2.15664	0.750735	Undecaprenyl pyrophosphate synthetase family protein	AT5G58770.1	CIS-PRENYLTRANSFERASE 4 (CPT4)
Soltu.DM.02G007610.1	1	134.19	161.92	156.786	126.727	109.122	76.0935	58.5042	Protein kinase superfamily protein	AT2G23070.1	CK2 ALPHA CP (CKA4)
Soltu.DM.02G024780.1	3	21.2192	7.2923	8.4428	8.46408	10.1552	17.6394	31.3602	S-adenosyl-L-methionine-dependent methyltransferases superfamily protein	AT4G36470.1	CLA METHYLTRANSFERASE (CLAMT)
Soltu.DM.07G000170.2	2	8.14818	4.03311	4.53764	4.91014	2.23376	2.52858	0.676697	Glycosyl hydrolase family protein with chitinase insertion domain	AT4G19810.1	CLASS V CHITINASE (ChiC)
Soltu.DM.07G000140.1	2	7.22481	4.60678	3.33893	4.335	1.66437	3.35971	0.970066	Glycosyl hydrolase family protein with chitinase insertion domain	AT4G19810.1	CLASS V CHITINASE (ChiC)
Soltu.DM.07G000200.1	2	25.1084	14.5895	12.1532	17.074	6.97461	10.792	6.5519	Glycosyl hydrolase family protein with chitinase insertion domain	AT4G19810.1	CLASS V CHITINASE (ChiC)
Soltu.DM.07G000260.1	2	3.22031	1.84672	2.07648	1.70851	0.9462	0.76035	0.683003	Glycosyl hydrolase family protein with chitinase insertion domain	AT4G19810.1	CLASS V CHITINASE (ChiC)
Soltu.DM.09G000440.1	1	105.419	111.803	130.671	92.8538	84.5169	55.9678	37.4241	Clathrin light chain protein	AT2G40060.1	CLATHRIN LIGHT CHAIN 2 (CLC2)
Soltu.DM.04G036750.1	3	9.45483	13.1844	8.78526	6.67881	13.7249	25.8866	44.2974	Leucine-rich receptor-like protein kinase family protein	AT1G75820.1	CLAVATA 1 (CLV1)
Soltu.DM.05G006860.1	6	7.54951	8.27343	13.3072	7.73804	21.8801	39.7234	59.6719	CLAVATA3/ESR-RELATED	AT3G28455.1	CLAVATA3/ESR-RELATED 25 (CLE25)
Soltu.DM.02G010050.1	3	6.33178	3.84975	3.41908	3.58867	4.42064	7.57749	13.5803	CLAVATA3/ESR-RELATED	AT3G28455.1	CLAVATA3/ESR-RELATED 25 (CLE25)
Soltu.DM.01G010250.1	3	13.1632	11.763	16.3273	14.5039	10.6232	22.6034	72.2042	CLAVATA3/ESR-RELATED	AT1G69970.1	CLAVATA3/ESR-RELATED 26 (CLE26)
Soltu.DM.03G017880.1	1	46.6072	72.6192	59.3857	52.3633	51.7744	31.2878	23.5041	cleavage and polyadenylation specificity factor	AT5G23880.1	CLEAVAGE AND POLYADENYLATION SPECIFICITY FACTOR 100 (CPSF100)
Soltu.DM.03G016110.1	1	29.6662	43.3942	25.8622	32.2182	29.371	16.8559	11.5483	cleavage and polyadenylation specificity factor	AT5G51660.1	CLEAVAGE AND POLYADENYLATION SPECIFICITY FACTOR 160 (CPSF160)
Soltu.DM.02G002770.1	1	65.3482	91.9636	81.3712	65.9081	71.5463	18.1166	11.8583	cleavage and polyadenylation specificity factor	AT1G30460.1	CLEAVAGE AND POLYADENYLATION SPECIFICITY FACTOR 30 (CPSF30)
Soltu.DM.02G013320.1	4	16.2177	15.5038	14.7546	15.9293	13.1295	10.0959	8.08379	cleavage and polyadenylation specificity factor	AT1G30460.1	CLEAVAGE AND POLYADENYLATION SPECIFICITY FACTOR 30 (CPSF30)
Soltu.DM.02G002760.1	1	59.6301	89.0537	74.5336	62.7092	68.8431	32.9351	16.7633	cleavage and polyadenylation specificity factor	AT1G30460.1	CLEAVAGE AND POLYADENYLATION SPECIFICITY FACTOR 30 (CPSF30)
Soltu.DM.04G003400.1	1	12.4572	17.2556	12.1892	13.8562	14.8862	9.67252	6.09872	cleavage and polyadenylation specificity factor 73 kDa subunit-II	AT2G01730.1	CLEAVAGE AND POLYADENYLATION SPECIFICITY FACTOR 73 KDA SUBUNIT-II (CPSF73-II)
Soltu.DM.02G012090.1	1	4.7236	11.6373	9.94789	9.02562	9.21518	8.39601	8.32441	cleavage stimulating factor	AT1G71800.1	CLEAVAGE STIMULATING FACTOR 64 (CSTF64)
Soltu.DM.07G001220.1	6	4.29654	9.03849	6.02855	6.27381	10.7024	15.0824	16.1436	Leucine-rich repeat protein kinase family protein	AT2G23950.1	CLE-RESISTANT RECEPTOR KINASE (CLERK)
Soltu.DM.09G018600.1	1	34.2055	46.5628	30.1218	30.4231	25.3684	17.1706	16.9489	CLIP-associated protein	AT2G20190.1	CLIP-ASSOCIATED PROTEIN (CLASP)
Soltu.DM.01G022910.1	6	6.43433	13.7592	6.52771	13.914	17.2984	37.2763	40.9779	Deoxyxylulose-5-phosphate synthase	AT4G15560.1	CLOROPLASTOS ALTERADOS 1 (CLA1)
Soltu.DM.11G002770.1	3	3.72295	7.77923	7.46864	11.539	8.6344	14.0387	20.4036	Deoxyxylulose-5-phosphate synthase	AT4G15560.1	CLOROPLASTOS ALTERADOS 1 (CLA1)
Soltu.DM.08G021200.2	5	16.457	21.4963	21.4693	32.2113	35.8726	45.3608	36.6385	CLP protease P4	AT5G45390.1	CLP PROTEASE P4 (CLPP4)
Soltu.DM.10G013520.1	4	136.496	124.46	118.944	111.127	82.9911	40.7385	33.4721	CLP protease proteolytic subunit	AT1G49970.1	CLP PROTEASE PROTEOLYTIC SUBUNIT 1 (CLPR1)
Soltu.DM.03G027070.1	4	110.238	117.507	102.982	105.77	94.3005	64.0935	47.6913	CLP protease proteolytic subunit	AT1G49970.1	CLP PROTEASE PROTEOLYTIC SUBUNIT 1 (CLPR1)
Soltu.DM.08G026120.1	6	12.4836	16.5167	17.1457	21.8297	28.7329	40.2654	46.547	CLP protease proteolytic subunit	AT1G12410.1	CLP PROTEASE PROTEOLYTIC SUBUNIT 2 (CLP2)
Soltu.DM.03G032610.1	5	3.3779	5.58652	5.03741	5.35749	7.97367	6.77679	4.44221	CLPC homologue	AT5G50920.1	CLPC HOMOLOGUE 1 (CLPC1)
Soltu.DM.04G027370.1	5	4.5052	8.77768	7.69858	7.31925	7.79291	9.26896	9.88048	NagB/RpiA/CoA transferase-like superfamily protein	AT1G76730.1	CLUSTERS OF ORTHOLOGOUS GROUP 212 (COG0212)
Soltu.DM.08G013010.1	5	7.31776	9.31836	8.54539	11.0218	34.3494	7.42256	7.36812	Mitochondrial substrate carrier family protein	AT1G14560.1	COA CARRIER 1 (COAC1)
Soltu.DM.02G009140.1	3	49.4773	58.9964	55.9383	87.7693	70.5359	68.4374	111.718	COBRA-like extracellular glycosyl-phosphatidyl inositol-anchored protein family	AT5G60920.1	COBRA (COB)
Soltu.DM.01G020300.1	3	4.5407	8.79889	2.32096	3.67574	3.64171	6.52826	15.349	COBRA-like protein-7 precursor	AT4G16120.1	COBRA-LIKE PROTEIN-7 PRECURSOR (COBL7)
Soltu.DM.07G021870.1	4	10.8445	9.89438	10.7947	11.519	10.249	5.65632	5.02546	coenzyme Q	AT2G30920.1	COENZYME Q 3 (COQ3)
Soltu.DM.02G001130.1	1	11.6541	24.7199	28.743	23.3166	22.0397	17.9463	12.1355	cofactor assembly of complex C	AT3G26710.1	COFACTOR ASSEMBLY OF COMPLEX C (CCB1)
Soltu.DM.04G000110.2	3	2.21349	4.00158	3.34072	3.48509	3.5836	3.45684	5.14122	cofactor assembly of complex C	AT1G59840.1	COFACTOR ASSEMBLY OF COMPLEX C (CCB4)
Soltu.DM.02G001370.1	5	2.53961	3.57912	3.28889	4.99074	4.83639	5.56225	3.58816	cofactor assembly, complex C (B6F)	AT5G36120.1	COFACTOR ASSEMBLY, COMPLEX C (B6F) (CCB3)
Soltu.DM.10G010870.1	5	0.541138	1.70346	0.89823	1.6935	1.70783	2.34768	1.94141	co-factor for nitrate, reductase and xanthine dehydrogenase	AT5G55130.1	CO-FACTOR FOR NITRATE, REDUCTASE AND XANTHINE DEHYDROGENASE 5 (CNX5)
Soltu.DM.02G016040.1	3	9.99495	3.59487	4.85849	3.3999	6.21553	7.29618	14.6495	Dof-type zinc finger DNA-binding family protein	AT1G29160.1	COGWHEEL1 (COG1)
Soltu.DM.08G006230.1	6	3.75177	4.8598	5.70388	7.29281	8.30577	16.4056	23.6201	6,7-dimethyl-8-ribityllumazine synthase / DMRL synthase / lumazine synthase / riboflavin synthase	AT2G44050.1	COI1 SUPPRESSOR1 (COS1)
Soltu.DM.05G010090.1	4	65.2233	52.7899	43.2883	40.7377	43.3013	18.6111	12.6823	sphere organelles protein-related	AT1G13030.1	COILIN (COILIN)
Soltu.DM.05G010100.1	4	78.5967	76.1277	55.0149	55.605	59.3905	46.7585	29.4274	sphere organelles protein-related	AT1G13030.1	COILIN (COILIN)
Soltu.DM.01G047590.1	2	7.46271	5.37304	5.7945	5.05006	3.91125	3.46111	3.66145	conserved hypothetical protein	AT5G42900.1	COLD REGULATED GENE 27 (COR27)
Soltu.DM.04G033650.1	4	6.97604	5.72826	6.6993	7.94475	5.42236	3.94886	1.85356	cold regulated gene	AT5G42900.1	COLD REGULATED GENE 27 (COR27)
Soltu.DM.10G015780.1	1	3327.18	3613.38	3260.27	2918.83	3011.39	2034.11	905.419	cold, circadian rhythm, and rna binding	AT2G21660.1	COLD, CIRCADIAN RHYTHM, AND RNA BINDING 2 (CCR2)
Soltu.DM.01G048810.1	2	135.409	29.0279	46.8832	78.9164	41.7123	39.3641	50.0279	cold-regulated 413-plasma membrane	AT3G50830.1	COLD-REGULATED 413-PLASMA MEMBRANE 2 (COR413-PM2)
Soltu.DM.02G008720.1	6	16.0744	13.5018	14.3454	16.2703	22.2738	38.7981	50.0752	cold-regulated 413-plasma membrane	AT3G50830.1	COLD-REGULATED 413-PLASMA MEMBRANE 2 (COR413-PM2)
Soltu.DM.09G005900.1	3	2.62802	3.21504	3.09117	3.24419	4.01609	4.5262	5.99124	Protein kinase superfamily protein	AT1G16670.1	COLD-RESPONSIVE PROTEIN KINASE 1 (CRPK1)
Soltu.DM.02G028710.1	6	1.56415	1.14913	1.37671	2.01353	3.1474	7.76458	5.39896	conserved hypothetical protein	AT1G45688.1	COMPANION OF CELLULOSE SYNTHASE 1 (CC1)
Soltu.DM.04G033500.1	6	22.8622	15.6878	13.8127	14.9039	20.9173	44.8852	58.2587	conserved hypothetical protein	AT1G45688.1	COMPANION OF CELLULOSE SYNTHASE 1 (CC1)
Soltu.DM.01G034110.1	4	32.7808	30.8005	20.8124	22.968	23.5121	13.6112	11.0147	conserved hypothetical protein	AT4G01290.1	CONSERVED BINDING OF EIF4E 1 (CBE1)
Soltu.DM.08G021230.1	5	238.909	574.556	666.333	545.287	617.518	636.504	502.555	Ubiquitin fold modifier 1 protein domain containing protein	AT1G77710.1	CONSERVED IN CILIATED SPECIES AND IN THE LAND PLANTS 2 (CCP2)
Soltu.DM.01G049990.1	5	0.854168	1.29217	1.29431	3.21992	2.22057	3.53027	3.52246	conserved hypothetical protein	AT2G21385.1	CONSERVED IN THE GREEN LINEAGE AND DIATOMS 11 (CGLD11)
Soltu.DM.02G027940.1	1	9.05128	6.43205	6.59342	58.4337	7.13866	5.5675	8.05642	Protein of unknown function (DUF1230)	AT5G67370.1	CONSERVED IN THE GREEN LINEAGE AND DIATOMS 27 (CGLD27)
Soltu.DM.07G020780.1	5	2.72259	5.37683	3.67692	6.32528	6.27844	7.70651	8.97478	ATP synthase protein I -related	AT2G31040.1	CONSERVED ONLY IN THE GREEN LINEAGE 160 (CGL160)
Soltu.DM.12G028460.1	5	5.16906	6.71727	5.75439	11.9838	8.27046	7.46683	9.66709	ATP synthase protein I -related	AT2G31040.1	CONSERVED ONLY IN THE GREEN LINEAGE 160 (CGL160)
Soltu.DM.04G004620.1	2	1201.79	661.952	823.967	833.504	666.948	522.919	369.841	conserved hypothetical protein	AT3G24506.1	CONSERVED ONLY IN THE GREEN LINEAGE20B (CGL20B)
Soltu.DM.07G008250.2	1	18.488	35.9134	17.6727	23.2906	22.9215	13.2995	7.06424	conserved telomere maintenance component	AT4G09680.1	CONSERVED TELOMERE MAINTENANCE COMPONENT 1 (CTC1)
Soltu.DM.02G030300.1	4	2.17052	1.83785	1.40365	1.57885	0.933387	0.411457	0.37688	B-box type zinc finger protein with CCT domain	AT5G15840.1	CONSTANS (CO)
Soltu.DM.02G030280.1	4	5.98034	8.0111	3.69032	5.39118	4.49712	1.93148	1.326	CONSTANS-like	AT5G15840.1	CONSTANS (CO)
Soltu.DM.02G030260.1	1	8.15489	12.7809	6.37079	12.6913	5.68435	5.00996	4.20425	CONSTANS-like	AT3G02380.1	CONSTANS-LIKE 2 (COL2)
Soltu.DM.12G003910.1	4	82.6573	79.9466	88.2678	76.5939	53.32	48.5231	39.0014	CONSTANS-like	AT5G24930.1	CONSTANS-LIKE 4 (COL4)
Soltu.DM.07G001900.1	2	4.6673	0.17107	0.764051	1.3071	0.0617273	0.116971	0.0470003	CONSTANS-like	AT5G57660.1	CONSTANS-LIKE 5 (COL5)
Soltu.DM.12G023800.1	1	23.6971	30.272	29.4005	25.9975	20.3768	15.5377	10.8462	CONSTANS-like	AT3G07650.1	CONSTANS-LIKE 9 (COL9)
Soltu.DM.03G036110.1	4	23.0308	30.7953	17.829	19.974	17.7116	9.0779	7.03756	dentin sialophosphoprotein-related	AT3G21290.1	CONSTITUTIVE ALTERATIONS IN THE SMALL RNAS PATHWAYS9 (CARP9)
Soltu.DM.05G005500.1	5	0.545547	1.11838	0.827301	1.13108	1.71488	1.39337	1.13373	F-box and associated interaction domains-containing protein	AT4G12560.1	CONSTITUTIVE EXPRESSER OF PR GENES 1 (CPR1)
Soltu.DM.07G020700.1	4	18.6476	19.8953	12.8771	14.3931	15.2172	8.38395	7.04783	F-box and associated interaction domains-containing protein	AT4G12560.1	CONSTITUTIVE EXPRESSER OF PR GENES 1 (CPR1)
Soltu.DM.09G025080.1	4	3.58804	3.40692	2.1491	5.78222	3.1032	2.20177	1.83347	F-box and associated interaction domains-containing protein	AT4G12560.1	CONSTITUTIVE EXPRESSER OF PR GENES 1 (CPR1)
Soltu.DM.09G031570.3	4	7.12312	8.16603	6.29384	7.61801	5.5154	4.15398	2.97253	F-box and associated interaction domains-containing protein	AT4G12560.1	CONSTITUTIVE EXPRESSER OF PR GENES 1 (CPR1)
Soltu.DM.11G001010.1	5	0.230485	0.0955205	0.0974473	5.50817	0.167659	0.61261	2.64638	Transducin/WD40 repeat-like superfamily protein	AT2G32950.1	CONSTITUTIVE PHOTOMORPHOGENIC 1 (COP1)
Soltu.DM.12G023350.3	4	27.1121	29.46	19.2342	27.4372	19.2049	12.3962	11.9912	Transducin/WD40 repeat-like superfamily protein	AT2G32950.1	CONSTITUTIVE PHOTOMORPHOGENIC 1 (COP1)
Soltu.DM.04G035110.2	6	7.05527	8.29914	7.8901	9.36601	11.3537	16.3978	16.2151	Proteasome component (PCI) domain protein	AT5G42970.1	CONSTITUTIVE PHOTOMORPHOGENIC 8 (COP8)
Soltu.DM.06G020390.1	2	9.68932	7.19706	4.49892	5.52199	5.35963	5.33948	4.05525	disease resistance protein (TIR-NBS-LRR class)	AT5G17880.1	CONSTITUTIVE SHADE-AVOIDANCE1 (CSA1)
Soltu.DM.10G022070.1	4	13.8582	10.4102	9.5608	11.9058	10.8484	3.66945	4.62689	Protein kinase superfamily protein	AT5G03730.1	CONSTITUTIVE TRIPLE RESPONSE 1 (CTR1)
Soltu.DM.09G010710.2	2	3.81185	2.17021	1.67767	2.53769	2.59483	3.48894	3.14124	MAC/Perforin domain-containing protein	AT1G29690.1	CONSTITUTIVELY ACTIVATED CELL DEATH 1 (CAD1)
Soltu.DM.06G026540.1	6	3.44534	8.13937	6.24487	6.42114	6.18019	11.5813	11.0703	Protein kinase superfamily protein	AT5G50000.1	CONVERGENCE OF BLUE LIGHT AND CO2 2 (CBC2)
Soltu.DM.03G028160.1	6	3.06396	2.80631	3.16832	3.78405	3.98211	7.55534	7.59897	Protein kinase superfamily protein	AT5G50000.1	CONVERGENCE OF BLUE LIGHT AND CO2 2 (CBC2)
Soltu.DM.02G018920.1	2	49.3168	26.9821	30.3458	32.8918	33.3046	40.4024	44.1071	phosphoinositide binding	AT1G61620.1	COP1 SUPPRESSOR 1 (CSU1)
Soltu.DM.05G010410.1	1	16.6	23.6755	17.0894	17.0834	18.3092	8.65001	4.38426	COP1-interacting protein 4.1	AT5G37190.1	COP1-INTERACTING PROTEIN 4 (CIP4)
Soltu.DM.07G024550.1	3	1.04117	1.14266	0.889312	1.25127	0.96626	1.40759	2.33989	COP1-interacting protein	AT4G27430.1	COP1-INTERACTING PROTEIN 7 (CIP7)
Soltu.DM.08G028750.1	4	12.8142	14.4287	7.38082	9.16838	11.7625	8.76809	7.06631	COP1-interactive protein	AT5G41790.1	COP1-INTERACTIVE PROTEIN 1 (CIP1)
Soltu.DM.10G000760.1	4	23.0837	24.7171	13.1202	12.8023	10.6805	10.9405	10.9251	COP9 signalosome subunit 6B	AT4G26430.1	COP9 SIGNALOSOME SUBUNIT 6B (CSN6B)
Soltu.DM.08G025870.1	3	4.31442	3.27816	2.97817	3.23307	4.06654	5.12809	11.939	Copper amine oxidase family protein	AT4G12290.1	COPPER AMINE OXIDASE (CUAO)
Soltu.DM.05G009750.1	4	97.1625	84.0312	77.1146	85.983	54.5562	36.9678	36.2978	Copper amine oxidase family protein	AT2G42490.1	COPPER AMINE OXIDASE ZETA (CuAO-zeta)
Soltu.DM.11G006190.2	3	29.6979	33.506	35.1807	33.7626	39.8307	62.3286	130.855	copper chaperone	AT3G56240.1	COPPER CHAPERONE (CCH)
Soltu.DM.03G018310.1	6	0.669115	0.562156	0.671293	1.07073	1.79954	10.5547	8.68214	conserved hypothetical protein	AT3G14190.1	COPPER MODIFIED RESISTANCE 1 (CMR1)
Soltu.DM.10G030260.1	5	3.35124	7.76839	4.7084	27.4062	7.31768	11.7808	14.5249	dicarboxylate diiron protein, putative (Crd1)	AT3G56940.1	COPPER RESPONSE DEFECT 1 (CRD1)
Soltu.DM.01G022650.1	3	184.889	150.972	208.974	232.334	233.774	307.051	435.345	copper/zinc superoxide dismutase	AT1G08830.1	COPPER/ZINC SUPEROXIDE DISMUTASE 1 (CSD1)
Soltu.DM.11G020830.1	6	4.80475	10.0943	10.6824	17.6932	19.3804	41.603	50.0824	copper/zinc superoxide dismutase	AT2G28190.1	COPPER/ZINC SUPEROXIDE DISMUTASE 2 (CSD2)
Soltu.DM.05G022640.1	4	35.6247	38.3504	36.2155	27.8008	27.4863	18.778	17.0272	RNI-like superfamily protein	AT2G39940.1	CORONATINE INSENSITIVE 1 (COI1)
Soltu.DM.12G024880.1	6	0.151009	0.259947	0.219658	0.324662	0.516222	5.19113	3.44512	Plant protein of unknown function (DUF936)	AT4G13370.1	CORTICAL MICROTUBULE DISORDERING3 (CORD3)
Soltu.DM.05G008430.1	6	0.13683	0.154566	0.071559	0.146725	0.196223	3.60389	2.85168	Plant protein of unknown function (DUF936)	AT1G23790.1	CORTICAL MICROTUBULE DISORDERING4 (CORD4)
Soltu.DM.01G045880.1	6	10.5289	16.1948	14.3122	18.373	26.369	50.222	57.2482	conserved hypothetical protein	AT5G65810.1	COTTON GOLGI-RELATED 3 (CGR3)
Soltu.DM.06G000150.1	5	43.0384	51.1785	63.2823	106.143	47.9003	89.2579	67.597	CP12 domain-containing protein	AT3G62410.1	CP12 DOMAIN-CONTAINING PROTEIN 2 (CP12-2)
Soltu.DM.03G016720.1	3	0.0320843	2.93746	0.0518537	0.389599	0	0.0493123	11.2072	dehydration response element B1A	AT5G51990.1	C-REPEAT-BINDING FACTOR 4 (CBF4)
Soltu.DM.11G017110.1	6	1.01963	1.27856	0.951814	1.80677	1.44903	3.07044	2.72481	crinkly4	AT3G59420.1	CRINKLY4 (CR4)
Soltu.DM.09G005890.1	6	0.354863	0.521768	0.394585	0.722151	0.810002	3.22957	3.24613	CRINKLY4 related	AT3G09780.1	CRINKLY4 RELATED 1 (CCR1)
Soltu.DM.05G022610.1	2	2.18079	0.862248	0.571743	0.894959	0.747938	1.15913	1.19182	CRINKLY4 related	AT3G55950.1	CRINKLY4 RELATED 3 (CCR3)
Soltu.DM.11G012150.1	3	0.47968	1.61531	0.320152	0.582399	0.615641	1.40237	4.23383	CRINKLY4 related	AT5G47850.1	CRINKLY4 RELATED 4 (CCR4)
Soltu.DM.09G025760.1	1	7.05471	9.60339	6.80507	8.56246	8.31251	4.9596	3.25902	CRM family member 3A	AT3G23070.1	CRM FAMILY MEMBER 3A (CFM3A)
Soltu.DM.02G024510.1	4	44.0182	45.2889	32.3908	36.4663	35.0877	24.4675	18.2489	Histidine kinase-, DNA gyrase B-, and HSP90-like ATPase family protein	AT4G36280.1	CRT1 HOMOLOGUE 1 (CRH1)
Soltu.DM.06G033480.1	2	28.7323	13.7534	13.1876	10.551	10.3571	6.89063	10.971	basic helix-loop-helix (bHLH) DNA-binding superfamily protein	AT3G07340.1	CRY2-INTERACTING BHLH 3 (CIB3)
Soltu.DM.09G030640.3	2	46.564	24.3873	19.4997	19.4507	26.6218	16.765	10.2995	basic helix-loop-helix (bHLH) DNA-binding superfamily protein	AT3G07340.1	CRY2-INTERACTING BHLH 3 (CIB3)
Soltu.DM.12G002380.1	3	1.78413	1.04572	0.643065	0.878047	1.10994	1.75009	2.63764	basic helix-loop-helix (bHLH) DNA-binding superfamily protein	AT3G07340.1	CRY2-INTERACTING BHLH 3 (CIB3)
Soltu.DM.09G016940.1	4	19.6867	18.7772	12.5481	12.3696	22.1599	17.3443	10.1603	basic helix-loop-helix (bHLH) DNA-binding superfamily protein	AT3G07340.1	CRY2-INTERACTING BHLH 3 (CIB3)
Soltu.DM.04G032190.3	6	7.02733	6.33645	4.47028	6.69461	6.97062	13.9905	16.6557	basic helix-loop-helix (bHLH) DNA-binding superfamily protein	AT1G10120.1	CRY2-INTERACTING BHLH 4 (CIB4)
Soltu.DM.04G029750.1	1	61.0936	78.5222	63.1909	55.8638	45.5928	30.3476	32.9355	cryptochrome	AT4G08920.1	CRYPTOCHROME 1 (CRY1)
Soltu.DM.01G049490.1	6	1.4403	3.67153	1.80408	1.89637	6.95861	16.1916	12.7929	cryptochrome-interacting basic-helix-loop-helix	AT4G34530.1	CRYPTOCHROME-INTERACTING BASIC-HELIX-LOOP-HELIX 1 (CIB1)
Soltu.DM.12G028980.2	3	16.2681	20.7978	20.3814	27.3536	27.0615	27.1055	35.5969	CTC-interacting domain	AT3G14450.1	CTC-INTERACTING DOMAIN 9 (CID9)
Soltu.DM.02G019520.1	4	1025.23	685.486	892.567	685.086	314.542	186.455	118.794	C-terminal cysteine residue is changed to a serine	AT1G11530.1	C-TERMINAL CYSTEINE RESIDUE IS CHANGED TO A SERINE 1 (CXXS1)
Soltu.DM.02G017950.1	1	23.0915	54.6365	26.4282	30.4176	37.2673	22.155	8.32989	C-terminal domain phosphatase-like	AT4G21670.1	C-TERMINAL DOMAIN PHOSPHATASE-LIKE 1 (CPL1)
Soltu.DM.12G017110.2	1	19.6586	32.4396	21.6375	25.6165	24.9292	12.3027	8.81755	C-terminal domain phosphatase-like	AT2G33540.1	C-TERMINAL DOMAIN PHOSPHATASE-LIKE 3 (CPL3)
Soltu.DM.11G012170.1	4	49.264	44.9165	31.9546	35.126	39.8692	31.451	19.7253	Leucine-rich receptor-like protein kinase family protein	AT1G72180.1	C-TERMINALLY ENCODED PEPTIDE RECEPTOR 2 (CEPR2)
Soltu.DM.01G017170.1	6	5.62152	2.88083	1.22864	3.39218	6.32197	33.6293	30.7519	CTP synthase family protein	AT1G30820.1	CTP SYNTHASE 1 (CTPS1)
Soltu.DM.02G022090.1	1	66.2393	84.1694	77.076	66.1215	68.6344	46.5152	27.7949	CTP synthase family protein	AT1G30820.1	CTP SYNTHASE 1 (CTPS1)
Soltu.DM.02G029780.1	4	47.4311	33.9411	25.8861	21.8309	22.524	7.37866	3.33274	CTP synthase family protein	AT4G20320.1	CTP SYNTHASE 4 (CTPS4)
Soltu.DM.01G037990.1	4	10.5705	11.5297	8.50922	9.5222	7.91815	5.75866	4.13882	CTP synthase family protein	AT4G20320.1	CTP SYNTHASE 4 (CTPS4)
Soltu.DM.01G022100.1	1	8.18434	18.0785	9.03557	11.8276	10.1119	9.19853	6.16446	cullin	AT4G02570.1	CULLIN 1 (CUL1)
Soltu.DM.01G022090.2	1	4.43512	6.11444	3.05121	4.73478	3.97328	1.1814	1.10888	cullin	AT4G02570.1	CULLIN 1 (CUL1)
Soltu.DM.01G022080.1	4	75.7881	85.2084	59.1764	60.6112	56.6106	39.3189	35.4941	cullin	AT4G02570.1	CULLIN 1 (CUL1)
Soltu.DM.01G022110.1	4	14.0493	9.32867	10.1541	10.7329	11.4835	4.12845	6.10553	cullin	AT4G02570.1	CULLIN 1 (CUL1)
Soltu.DM.01G022150.1	4	6.94166	8.13813	4.43785	6.95718	5.96804	2.77414	2.02082	cullin	AT4G02570.1	CULLIN 1 (CUL1)
Soltu.DM.06G035050.2	4	137.919	132.803	101.969	99.4402	90.4507	68.7061	60.4789	cullin	AT4G02570.1	CULLIN 1 (CUL1)
Soltu.DM.02G002480.1	1	44.723	57.9127	45.6927	43.9758	44.0262	22.3564	20.9367	cullin4	AT5G46210.1	CULLIN4 (CUL4)
Soltu.DM.01G047050.1	3	13.937	26.9028	15.9122	14.762	22.6217	36.167	70.5422	cullin-associated and neddylation dissociated	AT2G02560.1	CULLIN-ASSOCIATED AND NEDDYLATION DISSOCIATED (CAND1)
Soltu.DM.04G037930.1	6	0.152179	0.354525	0.170171	0.811314	1.54922	8.68869	4.81883	NAC (No Apical Meristem) domain transcriptional regulator superfamily protein	AT1G76420.1	CUP SHAPED COTYLEDON3 (CUC3)
Soltu.DM.07G024010.1	6	1.68442	3.75375	5.30825	5.00062	4.58761	13.3122	9.34803	NAC (No Apical Meristem) domain transcriptional regulator superfamily protein	AT5G53950.1	CUP-SHAPED COTYLEDON 2 (CUC2)
Soltu.DM.10G005780.1	6	3.70432	5.36616	7.64615	9.31124	11.3964	20.1608	18.4832	CAAD domains of cyanobacterial aminoacyl-tRNA synthetase domain containing protein	AT4G01150.1	CURVATURE THYLAKOID 1A (CURT1A)
Soltu.DM.01G034540.1	5	8.23273	13.6138	13.6025	21.85	13.0395	20.9383	24.2477	CAAD domains of cyanobacterial aminoacyl-tRNA synthetase domain containing protein	AT4G01150.1	CURVATURE THYLAKOID 1A (CURT1A)
Soltu.DM.03G023080.1	3	10.8914	7.65527	12.1446	20.7481	20.2389	22.9186	60.039	CAAD domains of cyanobacterial aminoacyl-tRNA synthetase domain containing protein	AT4G01150.1	CURVATURE THYLAKOID 1A (CURT1A)
Soltu.DM.04G019850.3	5	0	0.537315	0.204359	0.656946	1.15639	9.99706	2.28072	GDSL-like Lipase/Acylhydrolase superfamily protein	AT5G33370.1	CUTIN SYNTHASE2 (CUS2)
Soltu.DM.11G007720.1	6	0.030792	1.23223	0.353155	1.82934	2.91047	39.5718	25.9508	GDSL-like Lipase/Acylhydrolase superfamily protein	AT5G33370.1	CUTIN SYNTHASE2 (CUS2)
Soltu.DM.06G034020.1	6	0.4123	0.432239	0.200495	0.501464	0.349037	2.60234	2.31758	GDSL-like Lipase/Acylhydrolase superfamily protein	AT5G33370.1	CUTIN SYNTHASE2 (CUS2)
Soltu.DM.09G024740.1	6	1.93538	5.22319	2.80573	3.92203	7.1228	16.0636	23.8298	CVP2 like	AT2G32010.1	CVP2 LIKE 1 (CVL1)
Soltu.DM.06G015030.1	3	8.02554	4.52582	3.73419	5.37666	4.99169	9.36904	14.1058	CVP2 like	AT2G32010.1	CVP2 LIKE 1 (CVL1)
Soltu.DM.10G014600.1	4	13.6051	10.0957	11.5522	8.17297	10.4395	3.25748	2.83413	Cyclase family protein	AT4G35220.1	CYCLASE2 (CYCLASE2)
Soltu.DM.05G020050.1	2	8.57343	3.25703	2.39748	3.26598	3.39265	3.73139	2.05016	cyclic nucleotide gated channel	AT5G53130.1	CYCLIC NUCLEOTIDE GATED CHANNEL 1 (CNGC1)
Soltu.DM.03G022730.1	4	27.9548	27.056	23.8189	24.8371	21.1898	13.524	13.1503	cyclic nucleotide gated channel	AT5G53130.1	CYCLIC NUCLEOTIDE GATED CHANNEL 1 (CNGC1)
Soltu.DM.05G020020.1	4	12.9317	10.3935	7.84978	9.51231	8.37895	6.21405	3.23653	cyclic nucleotide gated channel	AT5G53130.1	CYCLIC NUCLEOTIDE GATED CHANNEL 1 (CNGC1)
Soltu.DM.06G013710.1	2	8.02984	6.31373	4.16167	4.5056	5.11253	4.26975	5.13723	cyclic nucleotide gated channel	AT5G53130.1	CYCLIC NUCLEOTIDE GATED CHANNEL 1 (CNGC1)
Soltu.DM.05G020010.1	3	4.11163	3.68151	3.18338	3.24752	5.86757	6.80616	11.2617	cyclic nucleotide gated channel	AT5G53130.1	CYCLIC NUCLEOTIDE GATED CHANNEL 1 (CNGC1)
Soltu.DM.05G020030.1	4	28.5409	25.029	19.0089	22.9365	20.4164	12.0607	7.0389	cyclic nucleotide gated channel	AT2G46430.1	CYCLIC NUCLEOTIDE GATED CHANNEL 3 (CNGC3)
Soltu.DM.12G022330.1	1	11.7635	13.0792	17.0198	25.1791	27.3362	19.5179	4.02489	cyclic nucleotide-gated cation channel	AT5G54250.1	CYCLIC NUCLEOTIDE-GATED CATION CHANNEL 4 (CNGC4)
Soltu.DM.10G002160.1	1	33.7983	55.3995	40.7552	58.4163	57.8777	45.7843	8.6734	cyclic nucleotide-gated cation channel	AT5G54250.1	CYCLIC NUCLEOTIDE-GATED CATION CHANNEL 4 (CNGC4)
Soltu.DM.06G006320.1	1	3.97305	10.8689	5.87898	4.72056	5.90384	5.04879	2.4834	cyclic nucleotide-gated channel	AT2G28260.1	CYCLIC NUCLEOTIDE-GATED CHANNEL 15 (CNGC15)
Soltu.DM.03G028050.1	1	1.34978	3.0007	1.55517	2.64187	2.13614	1.57248	0.872485	cyclic nucleotide-gated channel	AT3G48010.1	CYCLIC NUCLEOTIDE-GATED CHANNEL 16 (CNGC16)
Soltu.DM.11G009620.1	6	0.309979	0.307163	0.246906	0.424696	0.76002	12.6323	12.1049	Cyclin A1;1	AT1G44110.1	CYCLIN A1;1 (CYCA1;1)
Soltu.DM.12G005980.1	5	3.34145	16.8604	13.9158	9.22602	10.6123	13.1523	13.4137	Cyclin A3;1	AT5G43080.1	CYCLIN A3;1 (CYCA3;1)
Soltu.DM.10G029860.1	6	0.0385823	0	0	0.127607	0.2784	6.8617	5.03714	Cyclin family protein	AT4G37490.1	CYCLIN B1;1 (CYCB1;1)
Soltu.DM.03G003380.1	6	0.081891	0.0575025	0.0259357	0.163903	0.393047	8.65363	6.82843	Cyclin B2;3	AT1G20610.1	CYCLIN B2;3 (CYCB2;3)
Soltu.DM.07G028650.1	2	71.7404	38.6954	28.8614	34.2756	34.0204	31.1311	28.6479	cyclin b3;1	AT1G16330.1	CYCLIN B3;1 (CYCB3;1)
Soltu.DM.05G007720.2	2	53.3863	33.4008	29.7443	26.7237	31.3892	33.7727	22.1132	CYCLIN D1;1	AT1G70210.1	CYCLIN D1;1 (CYCD1;1)
Soltu.DM.04G033220.1	6	4.38622	1.93122	1.54227	4.55656	7.49026	37.9073	56.362	CYCLIN D3;2	AT4G34160.1	CYCLIN D3;1 (CYCD3;1)
Soltu.DM.02G018890.1	3	0.230861	1.33517	0.489044	0.896531	1.91264	3.55697	5.94213	Cyclin D6;1	AT4G03270.1	CYCLIN D6;1 (CYCD6;1)
Soltu.DM.03G002420.1	6	0.825361	1.10103	0.835947	1.32784	3.31113	6.39099	8.31213	Cyclin D6;1	AT4G03270.1	CYCLIN D6;1 (CYCD6;1)
Soltu.DM.07G018920.1	3	0.21374	0.243775	0.134483	0.963249	1.16831	3.99199	6.8682	Cyclin D6;1	AT4G03270.1	CYCLIN D6;1 (CYCD6;1)
Soltu.DM.01G030370.1	6	2.94215	3.04115	3.56388	3.37502	5.66778	21.9835	19.5742	cyclin p4;1	AT2G44740.1	CYCLIN P4;1 (CYCP4;1)
Soltu.DM.04G038100.1	6	0.501411	0.761586	0.891786	2.00027	3.2173	36.5318	23.6712	cyclin-dependent kinase B2;2	AT1G20930.1	CYCLIN-DEPENDENT KINASE B2;2 (CDKB2;2)
Soltu.DM.12G013080.1	4	54.9421	53.069	45.0896	40.1829	35.0757	18.6124	19.2911	cyclin-dependent kinase E;1	AT5G63610.1	CYCLIN-DEPENDENT KINASE E;1 (CDKE;1)
Soltu.DM.11G001530.1	4	150.44	164.537	103.077	118.584	105.7	70.0945	56.5433	Protein kinase superfamily protein	AT1G67580.1	CYCLIN-DEPENDENT KINASE G2 (CDKG2)
Soltu.DM.02G009620.2	4	17.3133	12.5443	7.98007	6.83923	6.61131	3.79871	2.10104	cycling DOF factor	AT5G39660.1	CYCLING DOF FACTOR 2 (CDF2)
Soltu.DM.03G030070.1	2	28.2104	8.86045	10.0642	15.0731	2.74342	4.23503	10.6553	cycling DOF factor	AT3G47500.1	CYCLING DOF FACTOR 3 (CDF3)
Soltu.DM.05G005140.1	4	24.466	14.8158	12.4777	9.11048	4.58878	2.76887	1.56177	cycling DOF factor	AT3G47500.1	CYCLING DOF FACTOR 3 (CDF3)
Soltu.DM.06G025850.1	4	59.2512	39.9569	34.8578	26.9979	15.8768	6.55449	5.01076	cycling DOF factor	AT3G47500.1	CYCLING DOF FACTOR 3 (CDF3)
Soltu.DM.04G026280.1	3	11.4638	30.3976	33.642	50.4367	44.2498	82.7672	136.928	cycloartenol synthase	AT2G07050.1	CYCLOARTENOL SYNTHASE 1 (CAS1)
Soltu.DM.09G002790.1	5	26.4898	28.0267	29.7386	35.865	45.062	58.315	46.6907	Cyclophilin-like peptidyl-prolyl cis-trans isomerase family protein	AT2G36130.1	CYCLOPHILIN (CYCLOPHILIN)
Soltu.DM.02G032830.2	6	1.45819	1.80904	1.74315	1.9389	1.46854	3.68607	3.88981	cyclophilin	AT3G01480.1	CYCLOPHILIN 38 (CYP38)
Soltu.DM.08G012900.1	4	28.9576	26.5119	21.7184	27.4201	24.9001	14.8874	15.0327	Cyclophilin-like peptidyl-prolyl cis-trans isomerase family protein	AT4G33060.1	CYCLOPHILIN 57 (CYP57)
Soltu.DM.07G028380.1	1	59.0519	132.966	102.761	83.1819	61.8173	25.3218	14.9618	cyclophilin	AT1G53720.1	CYCLOPHILIN 59 (CYP59)
Soltu.DM.12G008950.1	4	121.628	93.9364	92.8573	90.7133	78.4819	73.1748	52.233	cyclophilin	AT1G53720.1	CYCLOPHILIN 59 (CYP59)
Soltu.DM.01G027060.2	5	6.11557	10.0655	7.4181	8.75278	11.892	12.963	13.4767	alpha-N-acetylglucosaminidase family / NAGLU family	AT5G13690.1	CYCLOPS 1 (CYL1)
Soltu.DM.04G026330.1	3	3.80326	12.2809	3.90635	4.96544	4.16355	4.59066	26.0246	CYS, MET, PRO, and GLY protein	AT5G64660.1	CYS, MET, PRO, AND GLY PROTEIN 2 (CMPG2)
Soltu.DM.11G008300.1	6	4.07167	5.50086	4.24134	4.24976	7.7318	11.2974	12.8098	CYS, MET, PRO, and GLY protein	AT5G64660.1	CYS, MET, PRO, AND GLY PROTEIN 2 (CMPG2)
Soltu.DM.06G006800.1	1	12.263	17.3038	12.9988	12.6666	9.90269	1.95334	1.51706	cystathionine beta-lyase	AT3G57050.1	CYSTATHIONINE BETA-LYASE (CBL)
Soltu.DM.11G000530.1	2	48.7074	19.8763	33.1395	27.8117	19.2488	10.9048	23.5642	Cystatin/monellin superfamily protein	AT5G47550.1	CYSTEINE PROTEINASE INHIBITOR 5 (CYS5)
Soltu.DM.05G024500.1	6	6.94046	3.7659	5.33981	5.27086	8.75785	25.1217	26.5089	Cystatin/monellin superfamily protein	AT5G47550.1	CYSTEINE PROTEINASE INHIBITOR 5 (CYS5)
Soltu.DM.09G024430.1	4	15.6282	12.9304	11.4315	11.7622	11.9417	12.4685	7.62459	Papain family cysteine protease	AT4G36880.1	CYSTEINE PROTEINASE1 (CP1)
Soltu.DM.10G006300.1	6	22.6111	13.2116	10.7986	9.77073	24.5524	79.234	87.3944	cysteine synthase C1	AT3G61440.1	CYSTEINE SYNTHASE C1 (CYSC1)
Soltu.DM.01G033780.1	6	2.41968	2.00751	1.56398	2.1116	10.6869	68.6082	48.3962	cysteine synthase C1	AT3G61440.1	CYSTEINE SYNTHASE C1 (CYSC1)
Soltu.DM.01G042170.1	4	42.8929	37.8691	32.7891	32.2595	36.0562	15.4726	9.55956	cysteine synthase C1	AT3G61440.1	CYSTEINE SYNTHASE C1 (CYSC1)
Soltu.DM.05G009340.1	6	0.861954	0.777618	0.761928	0.571591	0.958796	2.42033	2.3413	cysteine-rich RLK (RECEPTOR-like protein kinase)	AT1G70530.1	CYSTEINE-RICH RLK (RECEPTOR-LIKE PROTEIN KINASE) 3 (CRK3)
Soltu.DM.02G033170.1	2	7.56289	6.15976	5.40522	5.30361	4.20247	4.304	7.90409	cysteine-rich RLK (RECEPTOR-like protein kinase)	AT5G40380.1	CYSTEINE-RICH RLK (RECEPTOR-LIKE PROTEIN KINASE) 42 (CRK42)
Soltu.DM.02G010450.1	5	0.837451	2.66279	1.57454	1.7942	2.48856	1.8285	1.59149	cysteine-rich RLK (RECEPTOR-like protein kinase)	AT1G70520.1	CYSTEINE-RICH RLK2 (CRK2)
Soltu.DM.11G001180.1	2	53.5928	20.3163	14.9811	12.7498	21.7066	23.6202	1.93237	cysteine-rich RLK (RECEPTOR-like protein kinase)	AT1G70520.1	CYSTEINE-RICH RLK2 (CRK2)
Soltu.DM.01G003440.3	4	12.3491	12.6143	9.77486	11.4302	7.88679	3.79479	2.02625	cysteine-rich RLK (RECEPTOR-like protein kinase)	AT1G70520.1	CYSTEINE-RICH RLK2 (CRK2)
Soltu.DM.01G003450.1	4	6.69826	6.14735	4.36679	4.79446	5.71409	4.98625	3.11541	cysteine-rich RLK (RECEPTOR-like protein kinase)	AT1G70520.1	CYSTEINE-RICH RLK2 (CRK2)
Soltu.DM.01G003480.1	4	9.37913	7.60142	5.84607	7.25744	6.59337	7.19492	3.70193	cysteine-rich RLK (RECEPTOR-like protein kinase)	AT1G70520.1	CYSTEINE-RICH RLK2 (CRK2)
Soltu.DM.01G003470.1	2	3.47532	2.74396	1.88688	2.47696	2.2597	3.18256	1.31335	cysteine-rich RLK (RECEPTOR-like protein kinase)	AT1G70520.1	CYSTEINE-RICH RLK2 (CRK2)
Soltu.DM.01G003500.2	2	4.33957	3.50007	2.38036	3.2937	3.26251	3.5409	2.30516	cysteine-rich RLK (RECEPTOR-like protein kinase)	AT1G70520.1	CYSTEINE-RICH RLK2 (CRK2)
Soltu.DM.05G016630.1	3	53.6608	30.6394	39.5078	30.1172	30.2079	33.1855	63.9451	Cysteine-rich TM module stress tolerance domain containing protein	AT2G32190.1	CYSTEINE-RICH TRANSMEMBRANE MODULE 4 (ATHCYSTM4)
Soltu.DM.06G033760.1	3	19.8335	6.02401	17.0371	32.9439	24.3471	81.6515	190.169	cytochrome B5 isoform B	AT2G32720.1	CYTOCHROME B5 ISOFORM B (CB5-B)
Soltu.DM.06G002230.1	3	51.4996	37.0905	56.8149	77.1752	78.743	92.7222	133.124	cytochrome B5 isoform B	AT2G32720.1	CYTOCHROME B5 ISOFORM B (CB5-B)
Soltu.DM.04G032930.1	3	1.11269	2.67641	2.46799	6.85008	3.04093	6.36216	11.8052	cytochrome B5 isoform D	AT5G48810.1	CYTOCHROME B5 ISOFORM D (CB5-D)
Soltu.DM.09G017930.1	6	15.99	37.9019	39.2526	40.8505	47.0379	77.6929	103.851	cytochrome B5 isoform D	AT5G48810.1	CYTOCHROME B5 ISOFORM D (CB5-D)
Soltu.DM.12G002810.1	4	8.18985	4.81574	5.81706	4.63897	5.73986	3.3503	1.35852	cytochrome B5 isoform D	AT5G48810.1	CYTOCHROME B5 ISOFORM D (CB5-D)
Soltu.DM.06G014030.2	3	92.5929	56.8628	75.9929	102.572	97.9962	130.034	216.846	cytochrome B5 isoform E	AT5G53560.1	CYTOCHROME B5 ISOFORM E (CB5-E)
Soltu.DM.02G008940.1	6	24.2507	25.3088	27.981	24.9619	30.0208	40.0343	50.851	cytochrome B561-1	AT5G38630.1	CYTOCHROME B561-1 (CYB-1)
Soltu.DM.12G025430.2	3	15.8164	21.5109	28.5178	36.8572	40.4771	95.692	194.118	cytochrome B5-like protein	AT1G60660.1	CYTOCHROME B5-LIKE PROTEIN (CB5LP)
Soltu.DM.02G006310.1	2	8.18341	3.41785	2.44836	2.49021	3.18689	3.23268	4.27129	cytochrome BC1 synthesis	AT3G50930.1	CYTOCHROME BC1 SYNTHESIS (BCS1)
Soltu.DM.04G035780.1	1	3.77894	9.1798	8.52752	7.56693	9.23363	6.50658	4.60498	cytochrome BC1 synthesis	AT3G50930.1	CYTOCHROME BC1 SYNTHESIS (BCS1)
Soltu.DM.10G002810.1	2	9.45885	0.607462	0.668424	0.620837	0.752902	4.68258	2.71677	cytochrome BC1 synthesis	AT3G50930.1	CYTOCHROME BC1 SYNTHESIS (BCS1)
Soltu.DM.10G027780.1	1	0.762955	7.03951	7.11343	5.09682	4.72827	1.39499	2.17744	cytochrome BC1 synthesis	AT3G50930.1	CYTOCHROME BC1 SYNTHESIS (BCS1)
Soltu.DM.11G006390.1	5	2.28519	3.56964	3.90329	9.58957	7.59422	6.83687	4.02599	cytochrome c oxidase	AT5G56090.1	CYTOCHROME C OXIDASE 15 (COX15)
Soltu.DM.04G012250.1	4	4.00367	4.31566	3.18457	3.38017	4.00066	2.59294	1.68635	Pentatricopeptide repeat (PPR) superfamily protein	AT2G35030.1	CYTOCHROME C OXIDASE DEFICIENT 1 (COD1)
Soltu.DM.02G011870.1	6	1.66563	2.93922	3.4949	3.85169	6.34554	10.1633	10.7678	Cytochrome c	AT5G45040.1	CYTOCHROME C6A (CYTC6A)
Soltu.DM.01G003630.1	3	87.8305	115.889	158.772	270.404	221.529	357.878	564.935	CYTOCHROME P450 51G1	AT1G11680.1	CYTOCHROME P450 51G1 (CYP51G1)
Soltu.DM.03G016240.1	2	2.35827	1.23668	1.32517	1.33015	1.28012	1.63844	1.354	cytochrome P450, family 704, subfamily A, polypeptide	AT2G45510.1	CYTOCHROME P450, FAMILY 704, SUBFAMILY A, POLYPEPTIDE 2 (CYP704A2)
Soltu.DM.01G032850.1	6	2.11311	1.35655	1.77606	1.87456	2.11749	5.72505	5.686	cytochrome P450, family 704, subfamily A, polypeptide	AT2G45510.1	CYTOCHROME P450, FAMILY 704, SUBFAMILY A, POLYPEPTIDE 2 (CYP704A2)
Soltu.DM.01G033040.2	4	18.4376	15.7192	12.2605	13.3529	11.879	7.81338	4.32973	cytochrome P450, family 704, subfamily A, polypeptide	AT2G45510.1	CYTOCHROME P450, FAMILY 704, SUBFAMILY A, POLYPEPTIDE 2 (CYP704A2)
Soltu.DM.08G025750.1	2	50.3978	19.694	15.7199	15.9918	16.8109	22.1779	27.8342	cytochrome P450, family 706, subfamily A, polypeptide	AT4G12320.1	CYTOCHROME P450, FAMILY 706, SUBFAMILY A, POLYPEPTIDE 6 (CYP706A6)
Soltu.DM.08G025710.1	6	2.67073	2.74982	2.26045	3.49522	4.11682	15.69	19.0167	cytochrome P450, family 706, subfamily A, polypeptide	AT4G12320.1	CYTOCHROME P450, FAMILY 706, SUBFAMILY A, POLYPEPTIDE 6 (CYP706A6)
Soltu.DM.08G025860.1	4	2.31035	2.19358	2.13198	1.33631	1.58084	1.79634	1.05215	cytochrome P450, family 706, subfamily A, polypeptide	AT4G12320.1	CYTOCHROME P450, FAMILY 706, SUBFAMILY A, POLYPEPTIDE 6 (CYP706A6)
Soltu.DM.08G020030.1	6	3.2881	0.275892	0.442065	1.00476	0.363236	5.95017	0.65446	cytochrome P450, family 71, subfamily B, polypeptide	AT3G48320.1	CYTOCHROME P450, FAMILY 71, SUBFAMILY A, POLYPEPTIDE 21 (CYP71A21)
Soltu.DM.03G025350.1	1	0.745775	2.04649	2.13924	1.87262	1.87488	0.529863	0.436635	cytochrome P450, family 71, subfamily A, polypeptide	AT3G48310.1	CYTOCHROME P450, FAMILY 71, SUBFAMILY A, POLYPEPTIDE 22 (CYP71A22)
Soltu.DM.06G017220.1	2	9.17836	1.39501	1.36402	1.40771	1.91685	2.88087	1.04814	cytochrome P450, family 71, subfamily B, polypeptide	AT3G48310.1	CYTOCHROME P450, FAMILY 71, SUBFAMILY A, POLYPEPTIDE 22 (CYP71A22)
Soltu.DM.04G022530.1	6	0.101867	0.033194	0.0330503	0.206294	0.307072	4.19006	5.55066	cytochrome P450, family 71, subfamily A, polypeptide	AT3G48310.1	CYTOCHROME P450, FAMILY 71, SUBFAMILY A, POLYPEPTIDE 22 (CYP71A22)
Soltu.DM.01G005350.1	1	4.04059	9.05548	9.48023	8.2194	8.5536	6.15633	2.70605	cytochrome P450, family 71, subfamily A, polypeptide	AT3G48280.1	CYTOCHROME P450, FAMILY 71, SUBFAMILY A, POLYPEPTIDE 25 (CYP71A25)
Soltu.DM.02G027570.2	2	6.90233	3.18917	2.41278	4.94506	5.8293	5.96648	4.50953	cytochrome P450, family 71, subfamily B, polypeptide	AT3G48280.1	CYTOCHROME P450, FAMILY 71, SUBFAMILY A, POLYPEPTIDE 25 (CYP71A25)
Soltu.DM.03G025480.1	1	0.482152	1.9913	2.10037	2.95936	0.768561	0.524785	0.201588	cytochrome P450, family 71, subfamily A, polypeptide	AT3G48280.1	CYTOCHROME P450, FAMILY 71, SUBFAMILY A, POLYPEPTIDE 25 (CYP71A25)
Soltu.DM.01G005330.1	1	22.4379	45.9346	48.96	56.6278	34.5905	19.4683	10.9714	cytochrome P450, family 71, subfamily B, polypeptide	AT3G48280.1	CYTOCHROME P450, FAMILY 71, SUBFAMILY A, POLYPEPTIDE 25 (CYP71A25)
Soltu.DM.06G016900.1	6	0.424047	0.30204	0.214074	0.488322	0.474099	2.0053	3.138	cytochrome P450, family 71, subfamily B, polypeptide	AT3G48280.1	CYTOCHROME P450, FAMILY 71, SUBFAMILY A, POLYPEPTIDE 25 (CYP71A25)
Soltu.DM.03G025380.1	1	3.11467	6.78891	6.76136	5.43486	4.4184	4.3919	1.77026	cytochrome P450, family 71, subfamily A, polypeptide	AT3G48280.1	CYTOCHROME P450, FAMILY 71, SUBFAMILY A, POLYPEPTIDE 25 (CYP71A25)
Soltu.DM.03G025470.1	1	3.10534	3.54082	3.18916	11.6453	3.62587	3.04542	0.700498	cytochrome P450, family 71, subfamily A, polypeptide	AT3G48280.1	CYTOCHROME P450, FAMILY 71, SUBFAMILY A, POLYPEPTIDE 25 (CYP71A25)
Soltu.DM.04G022770.1	5	0.244988	0.955649	1.98046	1.09869	1.83666	1.83085	0.0730277	cytochrome P450, family 71, subfamily B, polypeptide	AT5G57260.1	CYTOCHROME P450, FAMILY 71, SUBFAMILY B, POLYPEPTIDE 10 (CYP71B10)
Soltu.DM.01G005360.1	1	36.2923	64.5405	72.1128	59.0718	39.7324	20.8761	8.62212	cytochrome P450, family 71, subfamily B, polypeptide	AT5G25120.1	CYTOCHROME P450, FAMILY 71, SUBFAMILY B, POLYPEPTIDE 11 (CYP71B11)
Soltu.DM.01G005300.1	1	0.760072	1.36264	1.10217	1.991	0.746092	0.475315	1.07542	cytochrome P450, family 71, subfamily B, polypeptide	AT5G25120.1	CYTOCHROME P450, FAMILY 71, SUBFAMILY B, POLYPEPTIDE 11 (CYP71B11)
Soltu.DM.01G005290.1	1	3.49217	4.54746	4.93114	5.80712	2.63707	1.56127	2.1535	cytochrome P450, family 71, subfamily B, polypeptide	AT5G25120.1	CYTOCHROME P450, FAMILY 71, SUBFAMILY B, POLYPEPTIDE 11 (CYP71B11)
Soltu.DM.04G020390.1	5	29.6472	60.2952	42.6855	46.7673	71.7036	85.7134	2.72313	cytochrome P450, family 71, subfamily B, polypeptide	AT5G25130.1	CYTOCHROME P450, FAMILY 71, SUBFAMILY B, POLYPEPTIDE 12 (CYP71B12)
Soltu.DM.06G019030.1	5	0.579388	1.32679	0.891761	1.37221	2.19168	2.12526	0.6404	cytochrome P450, family 71, subfamily B, polypeptide	AT5G25140.1	CYTOCHROME P450, FAMILY 71, SUBFAMILY B, POLYPEPTIDE 13 (CYP71B13)
Soltu.DM.06G018970.1	5	0.968083	1.71842	1.45807	1.94069	3.13997	5.25429	1.68161	cytochrome P450, family 71, subfamily B, polypeptide	AT5G25140.1	CYTOCHROME P450, FAMILY 71, SUBFAMILY B, POLYPEPTIDE 13 (CYP71B13)
Soltu.DM.01G005450.1	5	2.15932	2.63738	4.94142	6.3488	4.98629	4.93028	4.22199	cytochrome P450, family 71, subfamily B, polypeptide	AT3G26230.1	CYTOCHROME P450, FAMILY 71, SUBFAMILY B, POLYPEPTIDE 24 (CYP71B24)
Soltu.DM.08G018780.1	1	5.1119	15.0807	14.9077	9.77713	12.9931	10.0091	7.73848	cytochrome P450, family 71, subfamily B, polypeptide	AT3G26300.1	CYTOCHROME P450, FAMILY 71, SUBFAMILY B, POLYPEPTIDE 34 (CYP71B34)
Soltu.DM.04G020660.1	6	0.721021	0.248862	0.426837	0.392589	0.267649	3.61312	1.70322	cytochrome P450, family 71, subfamily B, polypeptide	AT3G26300.1	CYTOCHROME P450, FAMILY 71, SUBFAMILY B, POLYPEPTIDE 34 (CYP71B34)
Soltu.DM.10G023560.1	2	2.81472	2.28352	1.66833	0.931104	1.35176	1.40051	1.24809	cytochrome P450, family 71, subfamily B, polypeptide	AT3G26300.1	CYTOCHROME P450, FAMILY 71, SUBFAMILY B, POLYPEPTIDE 34 (CYP71B34)
Soltu.DM.08G022030.1	5	0.676499	1.70127	1.68867	1.73734	3.32326	2.61705	0.584732	cytochrome P450, family 71, subfamily B, polypeptide	AT3G26300.1	CYTOCHROME P450, FAMILY 71, SUBFAMILY B, POLYPEPTIDE 34 (CYP71B34)
Soltu.DM.01G005390.1	5	5.53438	9.37084	10.6272	14.7504	8.72862	10.4411	14.6147	cytochrome P450, family 71, subfamily B, polypeptide	AT3G26310.1	CYTOCHROME P450, FAMILY 71, SUBFAMILY B, POLYPEPTIDE 35 (CYP71B35)
Soltu.DM.01G005320.1	6	2.13138	1.91507	1.66693	1.60883	1.92714	5.70961	4.19825	cytochrome P450, family 71, subfamily B, polypeptide	AT3G26310.1	CYTOCHROME P450, FAMILY 71, SUBFAMILY B, POLYPEPTIDE 35 (CYP71B35)
Soltu.DM.04G025110.1	6	1.96064	1.53614	1.65509	2.50311	2.15141	7.05925	7.9109	cytochrome P450, family 71, subfamily B, polypeptide	AT3G26310.1	CYTOCHROME P450, FAMILY 71, SUBFAMILY B, POLYPEPTIDE 35 (CYP71B35)
Soltu.DM.06G016750.1	6	0.380995	0.320371	0.392212	0.667091	0.480172	4.29372	6.51655	cytochrome P450, family 71, subfamily B, polypeptide	AT3G26310.1	CYTOCHROME P450, FAMILY 71, SUBFAMILY B, POLYPEPTIDE 35 (CYP71B35)
Soltu.DM.01G005400.1	5	2.1303	1.85488	3.87189	6.31088	3.19263	4.68391	4.66306	cytochrome P450, family 71, subfamily B, polypeptide	AT3G26310.1	CYTOCHROME P450, FAMILY 71, SUBFAMILY B, POLYPEPTIDE 35 (CYP71B35)
Soltu.DM.01G005430.1	5	3.3636	2.51612	4.79835	7.61686	4.11267	6.6638	4.45124	cytochrome P450, family 71, subfamily B, polypeptide	AT3G26310.1	CYTOCHROME P450, FAMILY 71, SUBFAMILY B, POLYPEPTIDE 35 (CYP71B35)
Soltu.DM.09G020050.1	4	22.6328	14.1563	11.1994	6.95105	9.6054	6.50369	1.22479	cytochrome P450, family 71, subfamily B, polypeptide	AT3G26310.1	CYTOCHROME P450, FAMILY 71, SUBFAMILY B, POLYPEPTIDE 35 (CYP71B35)
Soltu.DM.04G020720.1	5	4.29258	6.1372	4.17573	6.03308	7.94089	12.5185	3.05159	cytochrome P450, family 71, subfamily B, polypeptide	AT3G26310.1	CYTOCHROME P450, FAMILY 71, SUBFAMILY B, POLYPEPTIDE 35 (CYP71B35)
Soltu.DM.04G025160.2	3	0.540986	1.30206	1.02033	1.14903	1.52282	2.75703	4.6434	cytochrome P450, family 71, subfamily B, polypeptide	AT3G26310.1	CYTOCHROME P450, FAMILY 71, SUBFAMILY B, POLYPEPTIDE 35 (CYP71B35)
Soltu.DM.04G020670.1	3	0.856213	0.4044	0.759725	0.778129	1.18581	1.19098	2.372	cytochrome P450, family 71, subfamily B, polypeptide	AT3G26310.1	CYTOCHROME P450, FAMILY 71, SUBFAMILY B, POLYPEPTIDE 35 (CYP71B35)
Soltu.DM.04G025180.1	5	3.05001	5.00661	3.90064	4.59765	6.6604	5.88937	6.93436	cytochrome P450, family 71, subfamily B, polypeptide	AT3G26310.1	CYTOCHROME P450, FAMILY 71, SUBFAMILY B, POLYPEPTIDE 35 (CYP71B35)
Soltu.DM.06G017110.1	2	13.834	2.47336	2.44086	2.3193	3.35535	5.01717	2.69926	ferulic acid 5-hydroxylase	AT3G26320.1	CYTOCHROME P450, FAMILY 71, SUBFAMILY B, POLYPEPTIDE 36 (CYP71B36)
Soltu.DM.04G025140.1	5	2.861	6.49582	4.89973	5.14711	6.326	6.05726	6.63222	cytochrome P450, family 71, subfamily B, polypeptide	AT3G26330.1	CYTOCHROME P450, FAMILY 71, SUBFAMILY B, POLYPEPTIDE 37 (CYP71B37)
Soltu.DM.01G005470.1	5	1.01858	0.884163	2.393	3.67419	1.95654	2.32487	2.63166	cytochrome P450, family 71, subfamily B, polypeptide	AT3G26330.1	CYTOCHROME P450, FAMILY 71, SUBFAMILY B, POLYPEPTIDE 37 (CYP71B37)
Soltu.DM.07G020360.1	2	7.57436	3.685	2.54512	4.25597	1.85794	1.92288	1.7008	cytochrome P450, family 71, subfamily B, polypeptide	AT2G02580.1	CYTOCHROME P450, FAMILY 71, SUBFAMILY B, POLYPEPTIDE 9 (CYP71B9)
Soltu.DM.08G013130.1	2	37.3524	4.21143	3.01137	4.59865	3.1107	4.334	7.86246	cytochrome P450, family 711, subfamily A, polypeptide	AT2G26170.1	CYTOCHROME P450, FAMILY 711, SUBFAMILY A, POLYPEPTIDE 1 (CYP711A1)
Soltu.DM.01G018300.1	2	2.27708	1.40241	1.31758	1.64057	1.6801	1.09754	0.985674	cytochrome P450, family 711, subfamily A, polypeptide	AT2G26170.1	CYTOCHROME P450, FAMILY 711, SUBFAMILY A, POLYPEPTIDE 1 (CYP711A1)
Soltu.DM.03G013680.1	5	6.84764	31.5386	20.1219	17.9573	25.4303	28.4577	25.6988	cytochrome P450, family 714, subfamily A, polypeptide	AT5G24910.1	CYTOCHROME P450, FAMILY 714, SUBFAMILY A, POLYPEPTIDE 1 (CYP714A1)
Soltu.DM.06G032990.1	3	0.536287	2.26003	1.36209	1.23549	3.36301	5.04909	10.587	cytochrome P450, family 714, subfamily A, polypeptide	AT5G24910.1	CYTOCHROME P450, FAMILY 714, SUBFAMILY A, POLYPEPTIDE 1 (CYP714A1)
Soltu.DM.01G030110.2	2	1.51165	0.829589	1.00129	5.5301	0.745105	0.881689	1.66191	cytochrome P450, family 714, subfamily A, polypeptide	AT5G24910.1	CYTOCHROME P450, FAMILY 714, SUBFAMILY A, POLYPEPTIDE 1 (CYP714A1)
Soltu.DM.03G017780.1	2	3.1052	1.18317	1.54858	1.21254	0.912772	1.09543	1.3699	cytochrome P450, family 715, subfamily A, polypeptide	AT5G52400.1	CYTOCHROME P450, FAMILY 715, SUBFAMILY A, POLYPEPTIDE 1 (CYP715A1)
Soltu.DM.03G017800.1	2	6.8023	0.157301	0.00974067	0.101919	0.0898883	0.16666	0.566722	cytochrome P450, family 715, subfamily A, polypeptide	AT5G52400.1	CYTOCHROME P450, FAMILY 715, SUBFAMILY A, POLYPEPTIDE 1 (CYP715A1)
Soltu.DM.05G015440.1	3	1.77063	0.477467	0.869759	0.972901	0.407655	1.96292	10.3026	cytochrome P450, family 716, subfamily A, polypeptide	AT5G36110.1	CYTOCHROME P450, FAMILY 716, SUBFAMILY A, POLYPEPTIDE 1 (CYP716A1)
Soltu.DM.11G017900.1	6	0.0554783	0.392049	0.071072	0.210062	1.66877	7.018	6.93928	cytochrome P450, family 716, subfamily A, polypeptide	AT5G36110.1	CYTOCHROME P450, FAMILY 716, SUBFAMILY A, POLYPEPTIDE 1 (CYP716A1)
Soltu.DM.11G017910.1	6	0.031711	0.037427	0	0.0342343	1.04041	3.49441	2.54734	cytochrome P450, family 716, subfamily A, polypeptide	AT5G36110.1	CYTOCHROME P450, FAMILY 716, SUBFAMILY A, POLYPEPTIDE 1 (CYP716A1)
Soltu.DM.06G020030.1	6	7.78915	6.28107	4.59254	7.0571	10.2599	21.8479	21.1335	cytochrome P450, family 716, subfamily A, polypeptide	AT5G36110.1	CYTOCHROME P450, FAMILY 716, SUBFAMILY A, POLYPEPTIDE 1 (CYP716A1)
Soltu.DM.01G015000.3	1	1.55712	2.25417	2.98563	8.72773	1.84567	1.61066	0.814641	cytochrome P450, family 716, subfamily A, polypeptide	AT5G36110.1	CYTOCHROME P450, FAMILY 716, SUBFAMILY A, POLYPEPTIDE 1 (CYP716A1)
Soltu.DM.07G013650.1	4	3.81964	2.44148	3.74245	7.58449	3.37778	0.888248	2.816	cytochrome P450, family 716, subfamily A, polypeptide	AT5G36110.1	CYTOCHROME P450, FAMILY 716, SUBFAMILY A, POLYPEPTIDE 1 (CYP716A1)
Soltu.DM.05G001230.1	4	2.44617	2.19114	1.96487	2.02857	1.82276	1.15791	1.14103	Cytochrome P450 superfamily protein	AT3G14650.1	CYTOCHROME P450, FAMILY 72, SUBFAMILY A, POLYPEPTIDE 11 (CYP72A11)
Soltu.DM.07G021390.1	4	27.4522	27.9107	29.9744	22.2418	22.3343	17.523	11.9846	cytochrome P450, family 72, subfamily A, polypeptide	AT3G14650.1	CYTOCHROME P450, FAMILY 72, SUBFAMILY A, POLYPEPTIDE 11 (CYP72A11)
Soltu.DM.06G018380.1	5	0.998717	4.06884	8.14838	15.2351	13.3263	19.5034	15.9118	cytochrome P450, family 72, subfamily A, polypeptide	AT3G14610.1	CYTOCHROME P450, FAMILY 72, SUBFAMILY A, POLYPEPTIDE 7 (CYP72A7)
Soltu.DM.07G014190.1	6	12.8702	43.7881	79.1155	136.888	110.187	180.028	239.992	cytochrome P450, family 72, subfamily A, polypeptide	AT3G14610.1	CYTOCHROME P450, FAMILY 72, SUBFAMILY A, POLYPEPTIDE 7 (CYP72A7)
Soltu.DM.02G025750.1	3	2.04387	4.26105	3.40228	2.95018	6.49971	7.10668	12.1968	cytochrome P450, family 735, subfamily A, polypeptide	AT5G38450.1	CYTOCHROME P450, FAMILY 735, SUBFAMILY A, POLYPEPTIDE 1 (CYP735A1)
Soltu.DM.02G025740.1	3	3.26299	1.22895	1.53432	1.34228	2.48158	2.0189	12.0305	cytochrome P450, family 735, subfamily A, polypeptide	AT5G38450.1	CYTOCHROME P450, FAMILY 735, SUBFAMILY A, POLYPEPTIDE 1 (CYP735A1)
Soltu.DM.09G030850.1	5	1.89724	1.52373	0.74458	0.718486	2.23661	2.98335	0.261184	cytochrome P450, family 76, subfamily C, polypeptide	AT2G45560.1	CYTOCHROME P450, FAMILY 76, SUBFAMILY C, POLYPEPTIDE 1 (CYP76C1)
Soltu.DM.03G016990.1	5	8.01951	13.984	12.8769	31.4685	28.9124	18.7059	8.17916	cytochrome P450, family 76, subfamily C, polypeptide	AT2G45560.1	CYTOCHROME P450, FAMILY 76, SUBFAMILY C, POLYPEPTIDE 1 (CYP76C1)
Soltu.DM.03G016980.1	1	3.71655	11.0283	6.11516	14.1029	12.3137	7.47613	1.45216	cytochrome P450, family 76, subfamily C, polypeptide	AT2G45570.1	CYTOCHROME P450, FAMILY 76, SUBFAMILY C, POLYPEPTIDE 2 (CYP76C2)
Soltu.DM.09G025340.1	5	0.6609	2.90143	2.70856	1.93497	3.19384	3.12207	1.66763	cytochrome P450, family 76, subfamily C, polypeptide	AT2G45570.1	CYTOCHROME P450, FAMILY 76, SUBFAMILY C, POLYPEPTIDE 2 (CYP76C2)
Soltu.DM.09G030910.1	3	2.10645	0.931233	1.91856	0.700836	0.709924	2.05581	3.58399	cytochrome P450, family 76, subfamily C, polypeptide	AT2G45570.1	CYTOCHROME P450, FAMILY 76, SUBFAMILY C, POLYPEPTIDE 2 (CYP76C2)
Soltu.DM.08G005680.1	5	0.324106	1.69617	1.62641	1.08793	2.54222	3.81821	3.41687	cytochrome P450, family 76, subfamily C, polypeptide	AT2G45570.1	CYTOCHROME P450, FAMILY 76, SUBFAMILY C, POLYPEPTIDE 2 (CYP76C2)
Soltu.DM.02G029440.1	5	3.99275	4.12263	4.36236	14.3085	7.60215	5.83058	6.30428	cytochrome P450, family 76, subfamily C, polypeptide	AT2G45570.1	CYTOCHROME P450, FAMILY 76, SUBFAMILY C, POLYPEPTIDE 2 (CYP76C2)
Soltu.DM.02G029530.1	4	6.26234	5.79824	3.54096	4.39626	3.71489	3.10832	2.21595	cytochrome P450, family 76, subfamily C, polypeptide	AT2G45570.1	CYTOCHROME P450, FAMILY 76, SUBFAMILY C, POLYPEPTIDE 2 (CYP76C2)
Soltu.DM.09G030820.1	5	1.70981	1.93375	1.03602	1.088	3.31317	6.01892	0.416789	cytochrome P450, family 76, subfamily C, polypeptide	AT2G45570.1	CYTOCHROME P450, FAMILY 76, SUBFAMILY C, POLYPEPTIDE 2 (CYP76C2)
Soltu.DM.06G018950.1	1	21.83	24.9054	23.1744	38.6321	26.0333	13.8536	9.44981	cytochrome P450, family 76, subfamily C, polypeptide	AT2G45570.1	CYTOCHROME P450, FAMILY 76, SUBFAMILY C, POLYPEPTIDE 2 (CYP76C2)
Soltu.DM.06G019000.1	1	6.83182	7.36689	7.95515	12.5912	9.34801	4.71278	3.07565	cytochrome P450, family 76, subfamily C, polypeptide	AT2G45570.1	CYTOCHROME P450, FAMILY 76, SUBFAMILY C, POLYPEPTIDE 2 (CYP76C2)
Soltu.DM.12G011160.1	1	1.19245	4.07761	5.24427	10.9898	3.97917	1.57901	1.54235	cytochrome P450, family 76, subfamily C, polypeptide	AT2G45550.1	CYTOCHROME P450, FAMILY 76, SUBFAMILY C, POLYPEPTIDE 4 (CYP76C4)
Soltu.DM.02G029490.1	6	2.14322	4.48839	4.04764	3.80142	5.55769	10.7339	11.5587	cytochrome P450, family 76, subfamily C, polypeptide	AT2G45550.1	CYTOCHROME P450, FAMILY 76, SUBFAMILY C, POLYPEPTIDE 4 (CYP76C4)
Soltu.DM.02G029450.1	5	14.287	18.9454	22.2486	56.9438	20.4135	17.8582	30.2777	cytochrome P450, family 76, subfamily C, polypeptide	AT2G45550.1	CYTOCHROME P450, FAMILY 76, SUBFAMILY C, POLYPEPTIDE 4 (CYP76C4)
Soltu.DM.02G008370.1	1	1.30948	1.70982	1.65374	1.23799	0.7449	0.612984	0.182885	cytochrome P450, family 76, subfamily C, polypeptide	AT2G45550.1	CYTOCHROME P450, FAMILY 76, SUBFAMILY C, POLYPEPTIDE 4 (CYP76C4)
Soltu.DM.02G008410.1	5	8.83201	13.6389	9.65846	9.58666	19.0232	27.1524	13.409	cytochrome P450, family 76, subfamily C, polypeptide	AT2G45550.1	CYTOCHROME P450, FAMILY 76, SUBFAMILY C, POLYPEPTIDE 4 (CYP76C4)
Soltu.DM.06G012980.1	4	23.6596	21.858	23.3447	28.0178	20.2749	9.52566	16.6121	cytochrome P450, family 76, subfamily C, polypeptide	AT2G45550.1	CYTOCHROME P450, FAMILY 76, SUBFAMILY C, POLYPEPTIDE 4 (CYP76C4)
Soltu.DM.02G008420.1	1	57.3555	60.9243	58.1253	43.9967	62.6135	54.1688	23.0816	cytochrome P450, family 76, subfamily C, polypeptide	AT2G45550.1	CYTOCHROME P450, FAMILY 76, SUBFAMILY C, POLYPEPTIDE 4 (CYP76C4)
Soltu.DM.03G016970.2	1	3.36566	4.1036	3.71314	8.91756	5.11927	2.78933	0.666979	cytochrome P450, family 76, subfamily C, polypeptide	AT1G33730.1	CYTOCHROME P450, FAMILY 76, SUBFAMILY C, POLYPEPTIDE 5 (CYP76C5)
Soltu.DM.08G027010.1	2	2.56115	1.58779	1.10685	1.49011	0.974744	0.858462	0.416391	cytochrome P450, family 76, subfamily C, polypeptide	AT1G33720.1	CYTOCHROME P450, FAMILY 76, SUBFAMILY C, POLYPEPTIDE 6 (CYP76C6)
Soltu.DM.08G027040.1	1	6.65358	8.93389	6.41667	6.96599	7.95051	4.57889	0.598678	cytochrome P450, family 76, subfamily C, polypeptide	AT1G33720.1	CYTOCHROME P450, FAMILY 76, SUBFAMILY C, POLYPEPTIDE 6 (CYP76C6)
Soltu.DM.09G030920.4	6	0.745136	0.836385	0.450514	1.61782	0.86681	3.31454	2.57534	cytochrome P450, family 76, subfamily C, polypeptide	AT3G61040.1	CYTOCHROME P450, FAMILY 76, SUBFAMILY C, POLYPEPTIDE 7 (CYP76C7)
Soltu.DM.10G018350.1	5	0.322005	1.36187	0.623988	0.984489	2.00387	2.2676	1.15783	cytochrome P450, family 76, subfamily C, polypeptide	AT3G61040.1	CYTOCHROME P450, FAMILY 76, SUBFAMILY C, POLYPEPTIDE 7 (CYP76C7)
Soltu.DM.08G001480.1	2	6.81257	4.40685	4.48751	5.5084	5.325	4.15038	3.48778	cytochrome P450, family 76, subfamily C, polypeptide	AT3G61040.1	CYTOCHROME P450, FAMILY 76, SUBFAMILY C, POLYPEPTIDE 7 (CYP76C7)
Soltu.DM.05G026040.1	6	0.673323	0.322105	0.109423	0.268246	0.326651	2.87708	3.62606	cytochrome P450, family 77, subfamily A, polypeptide	AT5G04660.1	CYTOCHROME P450, FAMILY 77, SUBFAMILY A, POLYPEPTIDE 4 (CYP77A4)
Soltu.DM.03G033620.1	5	10.593	19.6441	13.3889	22.2124	26.2522	18.5104	11.5183	cytochrome P450, family 77, subfamily A, polypeptide 5 pseudogene	AT3G18270.1	CYTOCHROME P450, FAMILY 77, SUBFAMILY A, POLYPEPTIDE 5 PSEUDOGENE (CYP77A5P)
Soltu.DM.02G019930.1	6	0.169484	1.29632	0.341235	2.35529	2.31187	24.8107	12.4442	cytochrome P450, family 77, subfamily B, polypeptide	AT1G11600.1	CYTOCHROME P450, FAMILY 77, SUBFAMILY B, POLYPEPTIDE 1 (CYP77B1)
Soltu.DM.05G011760.1	2	30.5153	14.765	13.33	11.11	8.66119	11.2757	6.77278	cytochrome P450, family 78, subfamily A, polypeptide	AT1G74110.1	CYTOCHROME P450, FAMILY 78, SUBFAMILY A, POLYPEPTIDE 10 (CYP78A10)
Soltu.DM.05G019270.1	3	1.27973	4.83142	0.803785	3.01517	12.1683	21.1802	39.7996	cytochrome p450 78a9	AT2G46660.1	CYTOCHROME P450, FAMILY 78, SUBFAMILY A, POLYPEPTIDE 6 (CYP78A6)
Soltu.DM.10G005310.1	5	0.637661	2.06365	0.958487	2.7169	5.85289	6.27895	1.98586	cytochrome P450, family 78, subfamily A, polypeptide	AT2G46660.1	CYTOCHROME P450, FAMILY 78, SUBFAMILY A, POLYPEPTIDE 6 (CYP78A6)
Soltu.DM.01G035430.1	3	4.69268	4.77842	3.57145	4.60795	5.67783	6.6564	10.9832	cytochrome P450, family 78, subfamily A, polypeptide	AT2G46660.1	CYTOCHROME P450, FAMILY 78, SUBFAMILY A, POLYPEPTIDE 6 (CYP78A6)
Soltu.DM.04G023080.1	5	0.814146	2.65871	0.821292	1.36753	1.34524	2.97389	1.7272	cytochrome P450, family 78, subfamily A, polypeptide	AT5G09970.1	CYTOCHROME P450, FAMILY 78, SUBFAMILY A, POLYPEPTIDE 7 (CYP78A7)
Soltu.DM.04G033040.1	6	17.0873	4.55281	5.27391	5.50807	5.27847	15.5506	15.5875	cytochrome P450, family 81, subfamily D, polypeptide	AT4G37370.1	CYTOCHROME P450, FAMILY 81, SUBFAMILY D, POLYPEPTIDE 8 (CYP81D8)
Soltu.DM.02G028120.1	4	16.0341	12.3725	12.0744	13.1555	14.3354	11.8516	5.42421	cytochrome P450, family 81, subfamily D, polypeptide	AT4G37370.1	CYTOCHROME P450, FAMILY 81, SUBFAMILY D, POLYPEPTIDE 8 (CYP81D8)
Soltu.DM.07G005690.1	2	19.5205	6.3138	8.54848	13.5968	4.85506	3.15569	7.35253	cytochrome P450, family 81, subfamily K, polypeptide	AT5G10600.1	CYTOCHROME P450, FAMILY 81, SUBFAMILY K, POLYPEPTIDE 2 (CYP81K2)
Soltu.DM.04G033080.2	3	1.87851	0.894539	1.7835	5.69517	2.44	0.26609	12.0145	cytochrome P450, family 81, subfamily K, polypeptide	AT5G10600.1	CYTOCHROME P450, FAMILY 81, SUBFAMILY K, POLYPEPTIDE 2 (CYP81K2)
Soltu.DM.04G033090.1	1	15.5576	14.3984	15.3593	10.6989	15.81	20.0425	5.86552	cytochrome P450, family 81, subfamily K, polypeptide	AT5G10600.1	CYTOCHROME P450, FAMILY 81, SUBFAMILY K, POLYPEPTIDE 2 (CYP81K2)
Soltu.DM.12G001090.1	2	6.83904	4.63352	4.39359	3.93682	3.98072	3.36315	3.20036	cytochrome P450, family 82, subfamily C, polypeptide	AT4G31970.1	CYTOCHROME P450, FAMILY 82, SUBFAMILY C, POLYPEPTIDE 2 (CYP82C2)
Soltu.DM.09G010770.1	1	0.246502	1.19553	1.33432	5.90352	1.40146	0.568956	1.3557	cytochrome P450, family 82, subfamily C, polypeptide	AT4G31940.1	CYTOCHROME P450, FAMILY 82, SUBFAMILY C, POLYPEPTIDE 4 (CYP82C4)
Soltu.DM.10G025810.1	2	24.3847	12.9936	10.5826	14.6173	10.2549	7.82135	5.15894	cytochrome P450, family 82, subfamily C, polypeptide	AT4G31940.1	CYTOCHROME P450, FAMILY 82, SUBFAMILY C, POLYPEPTIDE 4 (CYP82C4)
Soltu.DM.04G034620.1	3	2.48212	1.67513	1.43326	1.79696	1.38959	2.33973	4.75881	cytochrome P450, family 82, subfamily C, polypeptide	AT4G31940.1	CYTOCHROME P450, FAMILY 82, SUBFAMILY C, POLYPEPTIDE 4 (CYP82C4)
Soltu.DM.05G017470.1	4	2.89929	3.22262	2.11204	1.86213	1.39278	2.23291	1.99769	cytochrome P450, family 82, subfamily C, polypeptide	AT4G31940.1	CYTOCHROME P450, FAMILY 82, SUBFAMILY C, POLYPEPTIDE 4 (CYP82C4)
Soltu.DM.06G033570.1	1	6.73781	7.67307	6.54182	6.64983	5.67535	4.15662	2.66628	cytochrome P450, family 82, subfamily C, polypeptide	AT4G31940.1	CYTOCHROME P450, FAMILY 82, SUBFAMILY C, POLYPEPTIDE 4 (CYP82C4)
Soltu.DM.01G008490.1	2	4.90768	1.98489	2.39748	1.64176	1.19872	1.61482	1.32357	cytochrome P450, family 83, subfamily B, polypeptide	AT4G31500.1	CYTOCHROME P450, FAMILY 83, SUBFAMILY B, POLYPEPTIDE 1 (CYP83B1)
Soltu.DM.09G030930.1	1	0.853069	4.5028	2.10279	2.04951	2.0476	3.12006	0.241916	cytochrome P450, family 83, subfamily B, polypeptide	AT4G31500.1	CYTOCHROME P450, FAMILY 83, SUBFAMILY B, POLYPEPTIDE 1 (CYP83B1)
Soltu.DM.09G030240.1	6	3.91349	3.72345	3.55993	8.79528	4.30903	9.02605	9.36819	cytochrome P450, family 83, subfamily B, polypeptide	AT4G31500.1	CYTOCHROME P450, FAMILY 83, SUBFAMILY B, POLYPEPTIDE 1 (CYP83B1)
Soltu.DM.09G030270.1	1	13.3352	22.5009	18.2116	10.2894	9.19158	7.40028	3.72159	cytochrome P450, family 83, subfamily B, polypeptide	AT4G31500.1	CYTOCHROME P450, FAMILY 83, SUBFAMILY B, POLYPEPTIDE 1 (CYP83B1)
Soltu.DM.06G032110.1	2	12.6692	1.95262	3.00778	6.00213	0.515866	0.517196	1.18581	cytochrome P450, family 86, subfamily A, polypeptide	AT5G58860.1	CYTOCHROME P450, FAMILY 86, SUBFAMILY A, POLYPEPTIDE 1 (CYP86A1)
Soltu.DM.01G033740.2	6	1.38274	0.308818	0.301455	0.915847	0.564824	5.28485	3.47247	cytochrome P450, family 86, subfamily A, polypeptide	AT2G45970.1	CYTOCHROME P450, FAMILY 86, SUBFAMILY A, POLYPEPTIDE 8 (CYP86A8)
Soltu.DM.02G001580.1	2	6.3705	1.23151	1.72075	2.89439	0.627376	0.278909	2.78679	cytochrome P450, family 86, subfamily B, polypeptide	AT5G23190.1	CYTOCHROME P450, FAMILY 86, SUBFAMILY B, POLYPEPTIDE 1 (CYP86B1)
Soltu.DM.03G020900.1	5	2.19823	3.85287	4.2437	4.74549	5.10012	6.69857	5.78461	cytochrome P450, family 89, subfamily A, polypeptide	AT1G64940.1	CYTOCHROME P450, FAMILY 87, SUBFAMILY A, POLYPEPTIDE 6 (CYP89A6)
Soltu.DM.03G020890.1	4	1.38233	1.69118	0.97669	1.15262	1.31145	0.547397	0.21325	Cytochrome P450 superfamily protein	AT1G64940.1	CYTOCHROME P450, FAMILY 87, SUBFAMILY A, POLYPEPTIDE 6 (CYP89A6)
Soltu.DM.06G029560.1	4	11.5967	10.0587	10.6015	9.90274	8.82328	6.30024	5.35886	cytochrome P450, family 89, subfamily A, polypeptide	AT1G64940.1	CYTOCHROME P450, FAMILY 87, SUBFAMILY A, POLYPEPTIDE 6 (CYP89A6)
Soltu.DM.03G020880.1	1	9.87015	16.635	13.0258	11.3429	9.17436	4.43673	1.78482	cytochrome P450, family 89, subfamily A, polypeptide	AT1G64940.1	CYTOCHROME P450, FAMILY 87, SUBFAMILY A, POLYPEPTIDE 6 (CYP89A6)
Soltu.DM.03G020910.1	1	7.64815	12.3407	11.1775	8.46758	7.37878	3.12476	1.94389	cytochrome P450, family 89, subfamily A, polypeptide	AT1G64940.1	CYTOCHROME P450, FAMILY 87, SUBFAMILY A, POLYPEPTIDE 6 (CYP89A6)
Soltu.DM.03G020950.1	2	13.0331	8.40957	7.91063	9.13539	8.64184	6.17113	6.98809	cytochrome P450, family 89, subfamily A, polypeptide	AT1G64940.1	CYTOCHROME P450, FAMILY 87, SUBFAMILY A, POLYPEPTIDE 6 (CYP89A6)
Soltu.DM.01G029490.1	3	1.99592	4.36838	3.9687	5.62539	7.52026	13.3254	21.35	ent-kaurenoic acid hydroxylase	AT1G05160.1	CYTOCHROME P450, FAMILY 88, SUBFAMILY A, POLYPEPTIDE 3 (CYP88A3)
Soltu.DM.03G020940.1	1	4.74741	6.30097	6.01379	4.92795	4.3025	1.7756	1.31189	cytochrome P450, family 89, subfamily A, polypeptide	AT1G64950.1	CYTOCHROME P450, FAMILY 89, SUBFAMILY A, POLYPEPTIDE 5 (CYP89A5)
Soltu.DM.03G037140.1	3	0.956153	0.789155	0.477345	0.721174	0.981249	1.92568	7.81577	cytochrome P450, family 93, subfamily D, polypeptide	AT5G06900.1	CYTOCHROME P450, FAMILY 93, SUBFAMILY D, POLYPEPTIDE 1 (CYP93D1)
Soltu.DM.03G024660.1	2	16.9258	0.288677	0.223086	0.936292	0.111048	0.165386	3.14351	cytochrome P450, family 94, subfamily B, polypeptide	AT3G48520.1	CYTOCHROME P450, FAMILY 94, SUBFAMILY B, POLYPEPTIDE 3 (CYP94B3)
Soltu.DM.03G024680.1	2	10.5335	0.026449	0.127826	0.495983	0.059153	0	2.73262	cytochrome P450, family 94, subfamily B, polypeptide	AT3G48520.1	CYTOCHROME P450, FAMILY 94, SUBFAMILY B, POLYPEPTIDE 3 (CYP94B3)
Soltu.DM.03G024690.1	2	5.2241	0.116389	0.158301	0.425649	0.106113	0.102614	0.866867	cytochrome P450, family 94, subfamily B, polypeptide	AT3G48520.1	CYTOCHROME P450, FAMILY 94, SUBFAMILY B, POLYPEPTIDE 3 (CYP94B3)
Soltu.DM.10G029920.2	5	1.98621	4.71473	3.55741	5.37677	5.24408	6.55749	8.01518	cytochrome P450, family 94, subfamily D, polypeptide	AT3G56630.1	CYTOCHROME P450, FAMILY 94, SUBFAMILY D, POLYPEPTIDE 2 (CYP94D2)
Soltu.DM.10G026580.1	6	1.29994	1.27434	0.220438	0.563923	0.912184	4.25702	1.62004	cytochrome P450, family 96, subfamily A, polypeptide	AT2G23180.1	CYTOCHROME P450, FAMILY 96, SUBFAMILY A, POLYPEPTIDE 1 (CYP96A1)
Soltu.DM.10G026590.1	2	5.33768	2.59116	1.33326	1.2433	1.49587	2.87501	0.959401	cytochrome P450, family 96, subfamily A, polypeptide	AT2G23180.1	CYTOCHROME P450, FAMILY 96, SUBFAMILY A, POLYPEPTIDE 1 (CYP96A1)
Soltu.DM.10G026560.1	4	2.37775	1.91425	2.27183	3.39341	0.89419	1.65423	0.899212	cytochrome P450, family 96, subfamily A, polypeptide	AT2G23180.1	CYTOCHROME P450, FAMILY 96, SUBFAMILY A, POLYPEPTIDE 1 (CYP96A1)
Soltu.DM.04G023490.1	2	21.0199	6.0569	6.24632	7.44858	3.9205	0.814377	1.32576	cytochrome P450, family 96, subfamily A, polypeptide	AT4G39490.1	CYTOCHROME P450, FAMILY 96, SUBFAMILY A, POLYPEPTIDE 10 (CYP96A10)
Soltu.DM.10G026510.1	6	0.723021	1.20476	0.554681	5.30256	2.95884	10.057	13.0071	cytochrome P450, family 96, subfamily A, polypeptide	AT4G39490.1	CYTOCHROME P450, FAMILY 96, SUBFAMILY A, POLYPEPTIDE 10 (CYP96A10)
Soltu.DM.04G020360.1	3	0.702991	1.35103	1.00303	2.14299	1.95643	4.22202	7.74475	cytochrome P450, family 97, subfamily A, polypeptide	AT1G31800.1	CYTOCHROME P450, FAMILY 97, SUBFAMILY A, POLYPEPTIDE 3 (CYP97A3)
Soltu.DM.05G016400.1	1	21.5223	24.3859	19.8439	18.6349	19.4338	14.3474	10.4523	cytochrome P450, family 97, subfamily B, polypeptide	AT4G15110.1	CYTOCHROME P450, FAMILY 97, SUBFAMILY B, POLYPEPTIDE 3 (CYP97B3)
Soltu.DM.01G035860.1	3	13.8972	6.61758	12.5801	25.1826	18.9327	19.8701	57.5663	cytochrome P450, family 98, subfamily A, polypeptide	AT2G40890.1	CYTOCHROME P450, FAMILY 98, SUBFAMILY A, POLYPEPTIDE 3 (CYP98A3)
Soltu.DM.10G029960.1	5	28.7111	13.0368	22.4794	161.65	33.105	34.7761	45.0579	cytochrome P450, family 98, subfamily A, polypeptide	AT2G40890.1	CYTOCHROME P450, FAMILY 98, SUBFAMILY A, POLYPEPTIDE 3 (CYP98A3)
Soltu.DM.04G020400.1	5	26.3332	62.3986	41.8	48.5042	70.0008	151.454	8.52876	cytochrome P450, family 71, subfamily B, polypeptide 30 pseudogene	AT2G40890.1	CYTOCHROME P450, FAMILY 98, SUBFAMILY A, POLYPEPTIDE 3 (CYP98A3)
Soltu.DM.03G037150.1	3	1.68454	1.91726	1.7368	1.20333	0.769908	2.93818	18.3489	cytochrome P450, family 98, subfamily A, polypeptide	AT2G40890.1	CYTOCHROME P450, FAMILY 98, SUBFAMILY A, POLYPEPTIDE 3 (CYP98A3)
Soltu.DM.06G009750.2	1	31.5074	75.024	77.1098	53.4034	44.7908	33.4232	22.812	Glucose-1-phosphate adenylyltransferase family protein	AT2G39770.1	CYTOKINESIS DEFECTIVE 1 (CYT1)
Soltu.DM.03G012410.1	3	19.6843	23.4493	22.8378	23.7315	27.3549	31.6288	48.2263	Glucose-1-phosphate adenylyltransferase family protein	AT2G39770.1	CYTOKINESIS DEFECTIVE 1 (CYT1)
Soltu.DM.12G025870.1	5	0.614617	0.832328	0.947998	3.93495	6.75396	15.3876	5.78278	cytokinin oxidase	AT5G56970.1	CYTOKININ OXIDASE 3 (CKX3)
Soltu.DM.08G012240.1	5	3.38152	6.02676	4.83619	3.66322	6.1137	7.3	7.18522	cytokinin oxidase	AT5G21482.1	CYTOKININ OXIDASE 7 (CKX7)
Soltu.DM.04G005980.1	4	3.73957	3.37327	3.03016	3.13356	2.99381	2.16767	1.84413	erf domain protein	AT1G68550.1	CYTOKININ RESPONSE FACTOR 10 (CRF10)
Soltu.DM.05G003020.1	1	37.2644	43.7793	34.0179	49.0112	55.8871	41.9124	19.5077	Integrase-type DNA-binding superfamily protein	AT1G68550.1	CYTOKININ RESPONSE FACTOR 10 (CRF10)
Soltu.DM.04G001950.1	1	39.9064	74.1718	62.0991	82.4408	100.081	75.1849	31.8214	Integrase-type DNA-binding superfamily protein	AT3G25890.1	CYTOKININ RESPONSE FACTOR 11 (CRF11)
Soltu.DM.03G022940.1	3	0.673056	1.70665	0.733286	1.89597	1.85269	2.43971	4.59596	cytokinin response factor	AT4G27950.1	CYTOKININ RESPONSE FACTOR 4 (CRF4)
Soltu.DM.08G028690.1	6	1.49187	1.34582	1.59026	2.48377	2.18696	6.30197	6.9017	cytokinin response factor	AT4G27950.1	CYTOKININ RESPONSE FACTOR 4 (CRF4)
Soltu.DM.06G032890.1	4	23.2338	18.6207	22.7241	26.8269	20.1177	10.171	13.2952	cytokinin response factor	AT4G27950.1	CYTOKININ RESPONSE FACTOR 4 (CRF4)
Soltu.DM.06G013640.1	5	1.81351	1.73556	0.886229	1.49016	2.83097	5.53286	3.18644	cytokinin response factor	AT4G27950.1	CYTOKININ RESPONSE FACTOR 4 (CRF4)
Soltu.DM.03G019670.1	6	3.21461	1.84772	2.23405	2.59958	4.66047	13.3925	11.9014	basic helix-loop-helix (bHLH) DNA-binding superfamily protein	AT5G50915.1	CYTOKININ-RESPONSIVE GROWTH REGULATOR (CKG)
Soltu.DM.06G027870.2	6	0.694076	0.801902	0.58599	0.493005	1.13413	2.05664	2.42851	basic helix-loop-helix (bHLH) DNA-binding superfamily protein	AT5G50915.1	CYTOKININ-RESPONSIVE GROWTH REGULATOR (CKG)
Soltu.DM.06G011670.1	1	20.381	31.1833	19.3248	22.4725	20.5626	9.99248	7.60471	Protein kinase family protein with ARM repeat domain	AT2G40730.1	CYTOPLASMIC TRNA EXPORT PROTEIN (CTEXP)
Soltu.DM.01G000940.1	3	26.7511	31.8515	32.8134	40.4204	49.7393	120.044	187.262	cytosolic NADP+-dependent isocitrate dehydrogenase	AT1G65930.1	CYTOSOLIC NADP+-DEPENDENT ISOCITRATE DEHYDROGENASE (cICDH)
Soltu.DM.06G014830.1	6	28.3174	32.9656	39.9334	55.7793	66.2012	98.1412	90.8911	cytosolic ribosomal protein S15	AT1G04270.1	CYTOSOLIC RIBOSOMAL PROTEIN S15 (RPS15)
Soltu.DM.06G012100.3	4	51.9692	54.9514	49.8465	40.3359	35.2814	24.1236	20.4643	Transducin/WD40 repeat-like superfamily protein	AT3G54190.1	D FBS INTERACTING PROTEIN 1 (FBIP1)
Soltu.DM.05G013350.1	3	1.27221	0.899193	0.398174	2.61843	0.889093	2.22892	6.32921	alpha/beta-Hydrolases superfamily protein	AT3G24420.1	D14-LIKE2 (DLK2)
Soltu.DM.02G010500.1	3	1.48335	2.19905	1.23708	2.06772	3.60146	4.63605	7.27478	D6 protein kinase like	AT5G47750.1	D6 PROTEIN KINASE LIKE 2 (D6PKL2)
Soltu.DM.04G010100.1	1	44.3709	60.0114	38.795	37.2343	43.9175	31.5618	23.8457	D6 protein kinase like	AT5G47750.1	D6 PROTEIN KINASE LIKE 2 (D6PKL2)
Soltu.DM.08G008540.1	3	2.01864	1.41851	0.439312	0.903457	0.36058	0.418767	4.55816	alpha/beta-Hydrolases superfamily protein	AT1G30370.1	DAD1-LIKE ACYLHYDROLASE (DLAH)
Soltu.DM.09G013590.1	1	5.89481	9.36626	9.56215	18.3039	11.5816	8.39819	5.91048	damaged DNA binding	AT5G58760.1	DAMAGED DNA BINDING 2 (DDB2)
Soltu.DM.09G019390.1	5	6.47781	10.1298	10.2704	8.06208	18.5519	18.7512	17.5244	Phenazine biosynthesis PhzC/PhzF protein	AT4G02860.1	D-AMINO ACID RACEMASE2 (DAAR2)
Soltu.DM.02G025970.1	1	24.0354	35.4725	33.9747	30.1593	23.7565	14.1629	10.4407	Mannose-6-phosphate isomerase, type I	AT1G67070.1	DARK INDUCIBLE 9 (DIN9)
Soltu.DM.04G012160.1	4	8.32047	6.38226	4.01005	5.71012	5.41509	4.14202	3.02842	BED zinc finger ;hAT family dimerisation domain	AT3G42170.1	DAYSLEEPER (DAYSLEEPER)
Soltu.DM.10G003450.2	4	7.90247	5.29977	6.56545	6.45551	6.81952	4.80675	3.76664	BED zinc finger ;hAT family dimerisation domain	AT3G42170.1	DAYSLEEPER (DAYSLEEPER)
Soltu.DM.05G026680.1	6	1.42997	3.17148	2.75409	3.24462	4.75815	6.98534	7.20538	Protein phosphatase 2C family protein	AT3G12620.1	D-CLADE TYPE 2C PROTEIN PHOSPHATASE 3 (PP2C.D3)
Soltu.DM.11G019230.2	1	22.9558	39.5233	25.0523	26.1648	21.8364	10.6491	8.96307	DNA binding;zinc ion binding;DNA binding	AT5G12400.1	DDT-PHD PROTEIN3 (DDP3)
Soltu.DM.02G006880.1	6	2.54245	8.09108	6.0506	7.85758	7.9522	16.986	14.5381	Zinc-finger domain of monoamine-oxidase A repressor R1 protein	AT5G38690.1	DDT-RELATED PROTEIN1 (DDR1)
Soltu.DM.08G017100.1	6	0.382761	1.08926	0.87926	1.83828	2.37048	7.31458	7.67486	DDT domain superfamily	AT5G25580.1	DDT-RELATED PROTEIN5 (DDR5)
Soltu.DM.10G004960.1	4	64.5216	75.5758	52.319	60.1609	53.2465	36.9026	25.0949	hydrolases, acting on acid anhydrides, in phosphorus-containing anhydrides;ATP-dependent helicases;nucleic acid binding;ATP binding;RNA binding;helicases	AT1G77030.1	DEAD-BOX RNA HELICASE 29 (RH29)
Soltu.DM.07G006530.2	1	55.0292	77.6347	54.8966	51.5667	46.7282	23.544	15.1702	debranching enzyme	AT4G31770.1	DEBRANCHING ENZYME 1 (DBR1)
Soltu.DM.06G029600.3	1	214.351	261.63	243.192	174.416	128.993	67.344	46.4557	decapping	AT1G08370.1	DECAPPING 1 (DCP1)
Soltu.DM.04G005390.1	6	7.06334	8.52563	6.53507	9.071	9.7548	13.2877	15.7144	decoy	AT1G14620.1	DECOY (DECOY)
Soltu.DM.04G005500.1	5	5.24696	6.4685	7.06243	7.82869	8.69289	12.3861	10.8926	decoy	AT1G14620.1	DECOY (DECOY)
Soltu.DM.07G012900.1	5	3.80683	2.78605	2.03398	7.1518	14.4645	31.0649	4.19056	conserved hypothetical protein	AT1G17400.1	DEEPER ROOTING 3 (DRO3)
Soltu.DM.09G000750.1	6	7.63016	9.5776	11.1741	10.7108	12.2918	20.4503	18.7037	3-oxo-5-alpha-steroid 4-dehydrogenase family protein	AT2G38050.1	DE-ETIOLATED 2 (DET2)
Soltu.DM.03G019680.1	6	93.9606	142.362	120.552	154.325	179.322	276.379	344.624	vacuolar ATP synthase subunit C (VATC) / V-ATPase C subunit / vacuolar proton pump C subunit (DET3)	AT1G12840.1	DE-ETIOLATED 3 (DET3)
Soltu.DM.05G007050.1	5	0.559038	1.9191	1.06851	6.76699	1.3375	2.70862	2.74225	DUF3007 domain containing protein	AT3G17930.1	DEFECTIVE ACCUMULATION OF CYTOCHROME B6/F COMPLEX (DAC)
Soltu.DM.01G029690.1	5	4.50312	4.11699	5.34354	13.7025	5.08055	5.36708	5.93331	RING/U-box superfamily protein	AT5G05280.1	DEFECTIVE IN ANTHER DEHISCENCE1- ( DAD1-) ACTIVATING FACTOR (DAF)
Soltu.DM.02G011200.1	3	5.32568	2.98423	3.55133	2.13646	4.74243	4.55353	9.50558	RING/U-box superfamily protein	AT5G05280.1	DEFECTIVE IN ANTHER DEHISCENCE1- ( DAD1-) ACTIVATING FACTOR (DAF)
Soltu.DM.01G021910.1	6	0.034815	2.09213	1.58216	7.25685	22.6585	157.028	113.866	Bifunctional inhibitor/lipid-transfer protein/seed storage 2S albumin superfamily protein	AT5G48485.1	DEFECTIVE IN INDUCED RESISTANCE 1 (DIR1)
Soltu.DM.06G026720.4	4	49.9119	44.9592	34.6302	35.3291	29.7946	26.3974	21.9321	Histidine kinase-, DNA gyrase B-, and HSP90-like ATPase family protein	AT1G19100.1	DEFECTIVE IN MERISTEM SILENCING 11 (DMS11)
Soltu.DM.06G013820.1	1	7.44853	17.6397	16.603	13.8711	12.8602	9.13601	6.08813	defective in meristem silencing	AT3G49250.1	DEFECTIVE IN MERISTEM SILENCING 3 (DMS3)
Soltu.DM.03G022380.1	4	5.1826	5.84523	3.81002	4.65825	5.01809	2.77764	2.47183	defective in meristem silencing	AT3G49250.1	DEFECTIVE IN MERISTEM SILENCING 3 (DMS3)
Soltu.DM.01G039900.2	6	0.633375	0.600321	0.504664	0.998674	1.03182	2.13281	2.85338	Polynucleotidyl transferase, ribonuclease H-like superfamily protein	AT5G26940.1	DEFECTIVE IN POLLEN ORGANELLE DNA DEGRADATION1 (DPD1)
Soltu.DM.01G039110.1	4	30.7553	28.0404	27.577	25.9124	25.7845	14.8386	9.8088	SART-1 family	AT5G16780.1	DEFECTIVELY ORGANIZED TRIBUTARIES 2 (DOT2)
Soltu.DM.11G004250.1	4	142.954	173.914	105.435	105.43	88.7185	41.7532	29.1855	SART-1 family	AT5G16780.1	DEFECTIVELY ORGANIZED TRIBUTARIES 2 (DOT2)
Soltu.DM.08G022260.1	6	68.8936	47.7656	59.0445	76.6879	95.9932	146.306	150.997	Defender against death (DAD family) protein	AT1G32210.1	DEFENDER AGAINST APOPTOTIC DEATH 1 (ATDAD1)
Soltu.DM.02G031190.1	1	34.7458	59.6604	46.0607	94.545	38.5073	20.6103	21.3468	Cyclic nucleotide-regulated ion channel family protein	AT5G15410.1	DEFENSE NO DEATH 1 (DND1)
Soltu.DM.11G003780.2	1	19.3625	36.1989	31.6181	31.5988	33.6594	16.8357	7.93675	DegP protease	AT5G36950.1	DEGRADATION OF PERIPLASMIC PROTEINS 10 (DEG10)
Soltu.DM.02G017350.1	1	48.6299	99.0937	63.37	63.2824	72.3838	36.2728	21.5453	protease-related	AT1G28320.1	DEGRADATION OF PERIPLASMIC PROTEINS 15 (DEG15)
Soltu.DM.03G004970.1	1	65.4354	91.1299	62.6759	59.7358	59.4225	20.6863	14.3854	DegP protease	AT3G03380.1	DEGRADATION OF PERIPLASMIC PROTEINS 7 (DEG7)
Soltu.DM.03G004960.1	1	64.6027	87.9382	55.166	54.5976	55.202	40.5685	26.4426	DegP protease	AT3G03380.1	DEGRADATION OF PERIPLASMIC PROTEINS 7 (DEG7)
Soltu.DM.02G009860.1	5	1.26798	3.72735	3.34378	3.88124	4.73193	6.07975	5.97592	Trypsin family protein with PDZ domain	AT5G39830.1	DEGRADATION OF PERIPLASMIC PROTEINS 8 (DEG8)
Soltu.DM.12G016280.1	1	38.6691	56.4917	50.3016	50.2156	53.5418	35.6387	19.0371	DegP protease	AT5G40200.1	DEGRADATION OF PERIPLASMIC PROTEINS 9 (DEG9)
Soltu.DM.03G016730.1	3	0.0240217	6.98289	0	0.899754	0	0	13.0298	dehydration response element B1A	AT4G25480.1	DEHYDRATION RESPONSE ELEMENT B1A (DREB1A)
Soltu.DM.03G016740.1	3	0.412701	11.1639	0.25838	0.959913	0	0.173822	15.3795	dehydration response element B1A	AT4G25480.1	DEHYDRATION RESPONSE ELEMENT B1A (DREB1A)
Soltu.DM.11G011130.1	3	0.555751	1.00336	0.156755	0.292203	0.220125	2.45159	5.8221	Integrase-type DNA-binding superfamily protein	AT1G21910.1	DEHYDRATION RESPONSE ELEMENT-BINDING PROTEIN 26 (DREB26)
Soltu.DM.05G025320.1	3	153.203	188.829	207.511	248.977	258.013	365.623	929.091	dehydroascorbate reductase	AT1G75270.1	DEHYDROASCORBATE REDUCTASE 2 (DHAR2)
Soltu.DM.02G027620.1	4	17.516	21.5365	15.3892	17.0216	13.4512	7.26778	5.9646	Tetratricopeptide repeat (TPR)-like superfamily protein	AT5G67570.1	DELAYED GREENING 1 (DG1)
Soltu.DM.07G028430.1	5	1.59324	3.82486	3.86231	7.57583	5.65033	9.76305	6.65083	Lojap-related protein	AT3G12930.1	DELAYED GREENING 238 (DG238)
Soltu.DM.03G035150.1	6	67.2213	37.0011	37.4201	33.4182	54.0828	91.3322	78.5886	delta tonoplast integral protein	AT3G16240.1	DELTA TONOPLAST INTEGRAL PROTEIN (DELTA-TIP)
Soltu.DM.06G023110.1	6	1.58685	0.571689	0.12275	0.495476	0.669045	2.1241	2.10243	delta tonoplast integral protein	AT3G16240.1	DELTA TONOPLAST INTEGRAL PROTEIN (DELTA-TIP)
Soltu.DM.12G010360.2	3	0.0777597	0.102508	0.182618	0.213701	0.358308	3.95243	18.5039	tonoplast intrinsic protein	AT3G16240.1	DELTA TONOPLAST INTEGRAL PROTEIN (DELTA-TIP)
Soltu.DM.05G012450.1	4	27.6258	21.034	24.592	23.0613	18.5303	15.1969	13.538	delta(3,5),delta(2,4)-dienoyl-CoA isomerase	AT5G43280.1	DELTA(3,5),DELTA(2,4)-DIENOYL-COA ISOMERASE 1 (DCI1)
Soltu.DM.05G001520.1	6	0.753873	0.932865	1.11438	1.08057	0.933568	1.83723	1.97151	delta(3), delta(2)-enoyl CoA isomerase	AT1G65520.1	DELTA(3), DELTA(2)-ENOYL COA ISOMERASE 1 (ECI1)
Soltu.DM.02G020340.1	1	66.19	100.15	112.991	84.6929	77.0156	46.928	30.8795	deoxyhypusine synthase	AT5G05920.1	DEOXYHYPUSINE SYNTHASE (DHS)
Soltu.DM.02G019990.1	1	168.111	178.481	215.85	170.382	105.519	81.1192	81.5109	DERLIN-2.1	AT4G04860.1	DERLIN-2.2 (DER2.2)
Soltu.DM.03G036790.1	1	211.844	445.134	346.99	307.491	366.062	205.41	81.5833	developmentally regulated G-protein	AT1G17470.1	DEVELOPMENTALLY REGULATED G-PROTEIN 1 (DRG1)
Soltu.DM.02G011030.1	3	4.85226	7.19305	6.95988	10.7735	8.61384	8.10443	13.4122	diacylglycerol acyltransferase family	AT3G51520.1	DIACYLGLYCEROL ACYLTRANSFERASE 2 (DGAT2)
Soltu.DM.12G002120.1	1	159.253	519.554	406.647	383.866	266.785	169.446	85.5078	conserved hypothetical protein	AT1G48300.1	DIACYLGLYCEROL ACYLTRANSFERASE 3 (DGAT3)
Soltu.DM.05G027140.1	3	0.693468	0.67743	0.450966	0.598337	0.888544	2.55156	4.78227	diacylglycerol kinase	AT5G63770.1	DIACYLGLYCEROL KINASE 2 (DGK2)
Soltu.DM.07G001860.1	3	1.30769	0.94892	1.02322	1.29607	1.26256	1.6538	3.56554	diacylglycerol kinase	AT5G57690.1	DIACYLGLYCEROL KINASE 4 (DGK4)
Soltu.DM.10G004550.1	6	23.8914	35.5755	29.3209	27.3161	32.4099	47.627	55.7582	diacylglycerol kinase	AT2G20900.1	DIACYLGLYCEROL KINASE 5 (DGK5)
Soltu.DM.03G029480.1	4	41.8896	36.1099	35.2647	28.577	25.4236	15.334	18.4837	diacylglycerol kinase1	AT5G07920.1	DIACYLGLYCEROL KINASE1 (DGK1)
Soltu.DM.01G027360.1	2	124.177	63.0441	56.6638	62.5849	34.4753	15.8816	17.5289	dicarboxylate transport 2.1	AT5G64290.1	DICARBOXYLATE TRANSPORT 2.1 (DIT2.1)
Soltu.DM.08G018040.1	2	4.63496	1.88073	0.842857	2.38962	1.15258	1.00085	2.23407	dicarboxylate transport 2.1	AT5G64290.1	DICARBOXYLATE TRANSPORT 2.1 (DIT2.1)
Soltu.DM.01G044750.1	5	2.49053	4.25596	3.28929	5.98518	6.73634	9.9707	8.87279	dicarboxylate transport 2.1	AT5G64290.1	DICARBOXYLATE TRANSPORT 2.1 (DIT2.1)
Soltu.DM.04G004500.1	4	79.0315	59.5333	35.1102	42.2845	26.2712	16.9469	13.0943	dicarboxylate transport 2.1	AT5G64290.1	DICARBOXYLATE TRANSPORT 2.1 (DIT2.1)
Soltu.DM.07G014010.1	4	131.685	81.1514	84.8139	75.2522	46.5561	30.7426	27.1263	dicarboxylate transport 2.1	AT5G64290.1	DICARBOXYLATE TRANSPORT 2.1 (DIT2.1)
Soltu.DM.10G018320.1	4	12.2888	7.59256	6.20004	7.18275	5.48356	3.01833	2.28756	dicarboxylate transport 2.1	AT5G64290.1	DICARBOXYLATE TRANSPORT 2.1 (DIT2.1)
Soltu.DM.11G020050.1	5	7.29416	6.89396	4.87849	10.3884	10.8113	16.5966	11.6269	dicarboxylate transporter	AT5G12860.1	DICARBOXYLATE TRANSPORTER 1 (DiT1)
Soltu.DM.11G004150.1	2	252.202	52.4069	42.4492	48.5262	91.0527	26.5118	30.899	dicer-like	AT3G03300.1	DICER-LIKE 2 (DCL2)
Soltu.DM.07G000050.1	4	18.5456	17.3414	9.75657	12.5856	11.3592	7.2099	6.20288	dicer-like	AT5G20320.1	DICER-LIKE 4 (DCL4)
Soltu.DM.01G002900.1	6	1.12438	1.92941	1.21351	2.7597	1.9388	3.14644	3.59233	UDP-Glycosyltransferase superfamily protein	AT3G11670.1	DIGALACTOSYL DIACYLGLYCEROL DEFICIENT 1 (DGD1)
Soltu.DM.10G025440.3	4	49.5962	50.3109	38.438	37.9226	32.3361	20.1657	14.7074	UDP-Glycosyltransferase superfamily protein	AT3G11670.1	DIGALACTOSYL DIACYLGLYCEROL DEFICIENT 1 (DGD1)
Soltu.DM.02G024900.2	3	0.158988	0.171442	0.100648	3.81889	1.91183	3.24165	8.14127	dihydroflavonol 4-reductase	AT5G42800.1	DIHYDROFLAVONOL 4-REDUCTASE (DFR)
Soltu.DM.01G049660.2	5	17.008	23.2492	16.1968	24.5227	32.9554	40.1801	36.5103	thymidylate synthase	AT2G16370.1	DIHYDROFOLATE REDUCTASE THYMIDYLATE SYNTHASE 1 (DHFR-TS-1)
Soltu.DM.02G011100.1	6	7.51964	9.35232	8.23045	11.4696	15.2204	24.7273	30.7215	2-oxoglutarate (2OG) and Fe(II)-dependent oxygenase superfamily protein	AT1G14130.1	DIOXYGENASE FOR AUXIN OXIDATION 1 (DAO1)
Soltu.DM.02G011120.1	6	3.57091	4.08405	4.50345	7.20132	7.95934	13.1272	19.952	2-oxoglutarate (2OG) and Fe(II)-dependent oxygenase superfamily protein	AT1G14130.1	DIOXYGENASE FOR AUXIN OXIDATION 1 (DAO1)
[truncated: 9,090 more rows]

## Sheet: Table S2
Table S2 Primers utilized in this study
geneID	Primers	Sequence(5’-3')	Related experiment
Soltu.DM.02G020620.2	qRT-STMF	ATCTGTTGTAGCTCTGGGCG	qRT-PCR
	qRT-STMR	CAGCCTGAGGGTCGATGAAA	qRT-PCR
Soltu.DM.02G022590.1	qRT-WOX13F	AGAGGTTGAGTCGCCCAATG	qRT-PCR
	qRT-WOX13R	CGGGTTTACTGGTTCGTGGA	qRT-PCR
Soltu.DM.03G035640.1	qRT-CAN-1F	TCAGGCAGATTGCACAGGAG	qRT-PCR
	qRT-CAN-1R	AGACCAGCCCTCATCAGCTA	qRT-PCR
Soltu.DM.04G030890.1	qRT-SVP1F	GCTAGCACCAGCATGAAGGA	qRT-PCR
	qRT-SVP1R	TGCCTGAGCTCACGAGTTTT	qRT-PCR
Soltu.DM.04G036350.1	qRT-MPF	GGCCAGGATTTGTGGGATCA	qRT-PCR
	qRT-MPR	ATGGCTCTCCTCTGACAGGT	qRT-PCR
Soltu.DM.08G014820.1	qRT-CAN-2F	CACCGGTGCAGAGTTTTGTG	qRT-PCR
	qRT-CAN-2R	GAACCACCTCCTTCACAGGG	qRT-PCR
Soltu.DM.09G002130.1	qRT-AS1F	TAGCAGGCTTGAGGAGGGAT	qRT-PCR
	qRT-AS1R	GAGGCGCATGTGTTTGGATG	qRT-PCR
Soltu.DM.10G029290.1	qRT-SPL9F	GCATGCCATAATGAGCGTCG	qRT-PCR
	qRT-SPL9R	GTGTGAGCTGAAGTCGACCA	qRT-PCR
Soltu.DM.11G003050.1	qRT-SVP-2F	TGTAACTCAACTGGCCCTCC	qRT-PCR
	qRT-SVP-2R	ACCTGAGTAAGGTAGCCCCA	qRT-PCR
